# Supplementary material for: Human papillomavirus-associated head and neck squamous cell carcinoma cells lose viability during triggered myocyte lineage differentiation
Source: Cell Death Dis. 2024 Jul 19;15(7):517. doi: 10.1038/s41419-024-06867-4 (PMC11271587; doi:10.1038/s41419-024-06867-4)
Supplement: Supplementary file 2 — Supp Tables [file 41419_2024_6867_MOESM2_ESM.xlsx]

## Sheet: S1
Supplementary Table S1: Patient characteristics
Patient #	Sex	Age (years)	Location	HPV status
1	male	49	Oropharynx	HPV+
2	male	81	Oropharynx	HPV+
3	female	62	Oropharynx	HPV+

## Sheet: S2
Supplementary Table S2: The differential expression analysis of the RNA-seq of patient 1: diff. medium upregulated
target_id	gennamen	mean_tpm_K	mean_tpm_A	log2FC_A	PValue
ENST00000491446.2|ENSG00000109654.16|OTTHUMG00000155991.7|OTTHUMT00000342669.1|TRIM2-208|TRIM2|541|processed_transcript|	TRIM2	0	417.855	8.71031	0.000786156
ENST00000433027.5|ENSG00000131051.24|OTTHUMG00000032358.21|OTTHUMT00000316944.3|RBM39-213|RBM39|611|nonsense_mediated_decay|	RBM39	0.038615	88.2626	6.42532	0.0303422
ENST00000595107.1|ENSG00000269813.1|OTTHUMG00000182574.1|OTTHUMT00000462473.1|AC010336.6-201|AC010336.6|528|lncRNA|	AC010336.6	0	55.1849	5.81211	0.0169765
ENST00000529622.1|ENSG00000149591.17|OTTHUMG00000167067.3|OTTHUMT00000392865.1|TAGLN-204|TAGLN|501|protein_coding|	TAGLN	0	49.2418	5.65082	0.0111846
ENST00000489783.1|ENSG00000108061.12|OTTHUMG00000019047.1|OTTHUMT00000050358.1|SHOC2-206|SHOC2|749|processed_transcript|	SHOC2	0	49.0025	5.64393	0.00798045
ENST00000482952.5|ENSG00000204120.15|OTTHUMG00000153237.9|OTTHUMT00000330494.1|GIGYF2-237|GIGYF2|618|retained_intron|	GIGYF2	0.151864	53.1874	5.55591	0.00515596
ENST00000261402.6|ENSG00000074590.13|OTTHUMG00000169763.4|OTTHUMT00000405767.2|NUAK1-201|NUAK1|6828|protein_coding|	NUAK1	2.05889	133.4	5.45738	0.00683596
ENST00000533537.5|ENSG00000116729.14|OTTHUMG00000009153.5|OTTHUMT00000381860.1|WLS-213|WLS|524|protein_coding|	WLS	0	42.4517	5.44134	0.0101844
ENST00000216155.11|ENSG00000100321.15|OTTHUMG00000030978.6|OTTHUMT00000259136.1|SYNGR1-201|SYNGR1|497|protein_coding|	SYNGR1	0	42.2561	5.43483	0.0150742
ENST00000561266.6|ENSG00000140416.23|OTTHUMG00000132803.19|OTTHUMT00000417093.4|TPM1-229|TPM1|1100|protein_coding|	TPM1	0	40.8963	5.38875	0.014081
ENST00000662268.1|ENSG00000113712.19|OTTHUMG00000163463.7|OTTHUMT00000504783.1|CSNK1A1-216|CSNK1A1|1848|processed_transcript|	CSNK1A1	0	37.4416	5.2646	0.00256641
ENST00000512933.1|ENSG00000249744.1|OTTHUMG00000161945.1|OTTHUMT00000366473.1|AC010374.2-201|AC010374.2|535|processed_pseudogene|	AC010374.2	0	36.7172	5.23715	0.0136766
ENST00000595483.5|ENSG00000090013.11|OTTHUMG00000182593.4|OTTHUMT00000462562.2|BLVRB-202|BLVRB|649|protein_coding|	BLVRB	0.35312	45.22	5.09415	0.0170314
ENST00000485061.2|ENSG00000005810.18|OTTHUMG00000017105.5|OTTHUMT00000045333.2|MYCBP2-207|MYCBP2|566|processed_transcript|	MYCBP2	0.168811	36.6071	5.00789	0.0238149
ENST00000366683.3|ENSG00000143632.14|OTTHUMG00000038006.3|-|ACTA1-201|ACTA1|1122|protein_coding|	ACTA1	4.62038	167.965	4.90991	0.0219211
ENST00000417448.1|ENSG00000165280.16|OTTHUMG00000019855.5|OTTHUMT00000052293.3|VCP-202|VCP|722|protein_coding|	VCP	0.230579	35.7477	4.90025	0.0263765
ENST00000438077.1|ENSG00000113916.18|OTTHUMG00000156441.4|OTTHUMT00000344208.2|BCL6-205|BCL6|709|protein_coding|	BCL6	13.6742	433.612	4.88838	0.027083
ENST00000479067.1|ENSG00000198160.14|OTTHUMG00000009194.3|OTTHUMT00000025939.1|MIER1-210|MIER1|745|processed_transcript|	MIER1	0	28.375	4.87652	0.0104318
ENST00000540871.5|ENSG00000100902.11|OTTHUMG00000140221.4|OTTHUMT00000411283.2|PSMA6-202|PSMA6|912|protein_coding|	PSMA6	0	27.9483	4.85541	0.0456242
ENST00000416529.5|ENSG00000131051.24|OTTHUMG00000032358.21|OTTHUMT00000127153.2|RBM39-209|RBM39|594|nonsense_mediated_decay|	RBM39	0	27.947	4.85534	0.0312991
ENST00000513969.5|ENSG00000108848.16|OTTHUMG00000162257.13|OTTHUMT00000368379.2|LUC7L3-222|LUC7L3|419|protein_coding|	LUC7L3	1.35378	64.0102	4.78762	0.0419494
ENST00000428959.5|ENSG00000153827.14|OTTHUMG00000153623.6|OTTHUMT00000331868.2|TRIP12-207|TRIP12|584|protein_coding|	TRIP12	0.0943847	29.1024	4.78169	0.0362013
ENST00000461974.1|ENSG00000115414.20|OTTHUMG00000133054.7|OTTHUMT00000337243.1|FN1-215|FN1|571|retained_intron|	FN1	0	26.2077	4.76594	0.015214
ENST00000596032.1|ENSG00000269378.1|OTTHUMG00000183370.1|OTTHUMT00000466382.1|AC022149.1-201|AC022149.1|609|processed_pseudogene|	AC022149.1	0	25.614	4.73412	0.0159957
ENST00000518585.1|ENSG00000044115.21|OTTHUMG00000163502.5|OTTHUMT00000373877.1|CTNNA1-209|CTNNA1|568|processed_transcript|	CTNNA1	0	24.5709	4.67643	0.0417147
ENST00000371697.4|ENSG00000148677.7|OTTHUMG00000018734.1|OTTHUMT00000049357.1|ANKRD1-201|ANKRD1|1790|protein_coding|	ANKRD1	200.015	4945.96	4.62117	0.0444307
ENST00000481247.6|ENSG00000183826.18|OTTHUMG00000014634.10|OTTHUMT00000040433.3|BTBD9-206|BTBD9|8530|protein_coding|	BTBD9	0.224583	28.9112	4.61032	0.0320561
ENST00000523298.5|ENSG00000044115.21|OTTHUMG00000163502.5|OTTHUMT00000374024.2|CTNNA1-238|CTNNA1|577|protein_coding|	CTNNA1	0	23.2024	4.59708	0.0196674
ENST00000617760.4|ENSG00000132128.16|OTTHUMG00000007810.7|-|LRRC41-208|LRRC41|2158|protein_coding|	LRRC41	0	22.9706	4.58319	0.00253791
ENST00000475004.6|ENSG00000100201.22|OTTHUMG00000151136.6|OTTHUMT00000321889.2|DDX17-207|DDX17|443|nonsense_mediated_decay|	DDX17	0	22.8974	4.57878	0.0370439
ENST00000586963.1|ENSG00000126247.11|OTTHUMG00000160811.10|OTTHUMT00000457422.3|CAPNS1-203|CAPNS1|570|protein_coding|	CAPNS1	0	22.4508	4.55156	0.0371698
ENST00000442876.1|ENSG00000233894.1|OTTHUMG00000009610.1|OTTHUMT00000026494.1|AC105271.1-201|AC105271.1|497|lncRNA|	AC105271.1	0	21.5438	4.49466	0.0293952
ENST00000604705.5|ENSG00000137942.16|OTTHUMG00000010863.4|OTTHUMT00000030023.3|FNBP1L-206|FNBP1L|1830|protein_coding|	FNBP1L	0	20.9545	4.45644	0.0040062
ENST00000471562.1|ENSG00000168386.18|OTTHUMG00000159055.3|OTTHUMT00000353075.1|FILIP1L-206|FILIP1L|2854|protein_coding|	FILIP1L	1.2789e-07	20.7944	4.44588	0.00951836
ENST00000471689.1|ENSG00000154721.15|OTTHUMG00000078441.4|OTTHUMT00000171355.1|JAM2-204|JAM2|614|retained_intron|	JAM2	0.307336	27.2839	4.43528	0.0409351
ENST00000596523.5|ENSG00000244513.7|OTTHUMG00000158770.4|OTTHUMT00000461513.1|AC109587.1-204|AC109587.1|448|lncRNA|	AC109587.1	0.0735967	21.4884	4.38866	0.0311738
ENST00000621772.4|ENSG00000130024.15|OTTHUMG00000016058.4|-|PHF10-206|PHF10|1651|protein_coding|	PHF10	0	19.6799	4.37016	0.0377335
ENST00000599558.1|ENSG00000076944.16|OTTHUMG00000182396.6|OTTHUMT00000460973.1|STXBP2-215|STXBP2|385|retained_intron|	STXBP2	0.0597627	19.7912	4.29416	0.0484591
ENST00000557498.1|ENSG00000165801.10|OTTHUMG00000171359.3|OTTHUMT00000413130.1|ARHGEF40-208|ARHGEF40|794|retained_intron|	ARHGEF40	0.79019	33.0788	4.25069	0.0368072
ENST00000651921.1|ENSG00000134900.12|OTTHUMG00000017305.5|OTTHUMT00000502688.1|TPP2-215|TPP2|1090|nonsense_mediated_decay|	TPP2	0	17.7082	4.2256	0.011813
ENST00000444113.1|ENSG00000135930.14|OTTHUMG00000133256.4|OTTHUMT00000330705.1|EIF4E2-208|EIF4E2|571|protein_coding|	EIF4E2	0	17.3191	4.19527	0.0326635
ENST00000573616.5|ENSG00000141580.16|OTTHUMG00000150146.4|OTTHUMT00000440015.1|WDR45B-206|WDR45B|896|nonsense_mediated_decay|	WDR45B	0	16.1212	4.09771	0.0134671
ENST00000558671.1|ENSG00000259690.1|OTTHUMG00000172187.1|OTTHUMT00000417259.1|AC107980.1-201|AC107980.1|3355|lncRNA|	AC107980.1	0.0139122	15.9415	4.06256	0.00203884
ENST00000446579.1|ENSG00000234660.2|OTTHUMG00000017175.2|OTTHUMT00000045426.1|LINC00440-201|LINC00440|734|lncRNA|	LINC00440	0	14.7373	3.97612	0.0200522
ENST00000472150.1|ENSG00000107863.18|OTTHUMG00000017825.8|OTTHUMT00000047236.2|ARHGAP21-209|ARHGAP21|675|processed_transcript|	ARHGAP21	0.0671323	15.4584	3.94701	0.0225685
ENST00000338167.9|ENSG00000084234.17|OTTHUMG00000165767.5|OTTHUMT00000386111.1|APLP2-203|APLP2|3270|protein_coding|	APLP2	0	14.2411	3.9299	0.0303589
ENST00000663254.1|ENSG00000228422.5|OTTHUMG00000031887.10|OTTHUMT00000518251.1|LINC00687-206|LINC00687|856|lncRNA|	LINC00687	0	14.1594	3.92214	0.0183792
ENST00000463866.1|ENSG00000240344.9|OTTHUMG00000132782.26|OTTHUMT00000336126.1|PPIL3-209|PPIL3|589|retained_intron|	PPIL3	0	13.5904	3.86695	0.0374329
ENST00000398514.7|ENSG00000113657.13|OTTHUMG00000163437.4|OTTHUMT00000373421.2|DPYSL3-202|DPYSL3|5309|protein_coding|	DPYSL3	1.40008	33.7929	3.85764	0.0392606
ENST00000583958.1|ENSG00000108510.10|OTTHUMG00000179251.2|OTTHUMT00000445463.1|MED13-206|MED13|1068|protein_coding|	MED13	0	12.8974	3.79674	0.0153873
ENST00000442245.5|ENSG00000170370.12|OTTHUMG00000019123.6|-|EMX2-201|EMX2|2710|protein_coding|	EMX2	0	12.3279	3.73637	0.0413109
ENST00000609737.1|ENSG00000231711.2|OTTHUMG00000150406.3|OTTHUMT00000472393.1|LINC00899-203|LINC00899|4158|retained_intron|	LINC00899	0.245523	15.3356	3.7132	0.0134456
ENST00000546283.5|ENSG00000115286.20|OTTHUMG00000168077.14|OTTHUMT00000397983.1|NDUFS7-216|NDUFS7|1060|protein_coding|	NDUFS7	0.0773273	11.0307	3.48119	0.0372207
ENST00000552631.1|ENSG00000117020.18|OTTHUMG00000039994.10|OTTHUMT00000404569.2|AKT3-210|AKT3|560|protein_coding|	AKT3	0	10.1669	3.48116	0.0497493
ENST00000527495.5|ENSG00000137500.9|OTTHUMG00000167078.2|OTTHUMT00000392995.1|CCDC90B-209|CCDC90B|612|protein_coding|	CCDC90B	0	9.88948	3.44486	0.0430517
ENST00000615901.4|ENSG00000115306.16|OTTHUMG00000133746.7|-|SPTBN1-207|SPTBN1|10226|protein_coding|	SPTBN1	0.0242576	10.1062	3.43871	0.00814224
ENST00000434192.2|ENSG00000165417.12|OTTHUMG00000171414.2|OTTHUMT00000413311.1|GTF2A1-202|GTF2A1|1199|protein_coding|	GTF2A1	0	9.74812	3.42601	0.0161099
ENST00000262158.7|ENSG00000101665.9|OTTHUMG00000132655.8|OTTHUMT00000255906.2|SMAD7-201|SMAD7|4428|protein_coding|	SMAD7	0.466107	14.2539	3.37912	0.034108
ENST00000456975.1|ENSG00000115355.17|OTTHUMG00000151915.19|OTTHUMT00000325318.2|CCDC88A-209|CCDC88A|2208|protein_coding|	CCDC88A	0	8.88912	3.30584	0.0488148
ENST00000643538.1|ENSG00000111642.16|OTTHUMG00000169164.13|OTTHUMT00000496932.2|CHD4-220|CHD4|2533|nonsense_mediated_decay|	CHD4	0	8.51527	3.25024	0.0497171
ENST00000428768.2|ENSG00000130294.17|OTTHUMG00000151940.14|OTTHUMT00000498311.2|KIF1A-204|KIF1A|1426|protein_coding|	KIF1A	0.0647533	8.97469	3.22775	0.035428
ENST00000404760.5|ENSG00000100425.18|OTTHUMG00000150288.3|OTTHUMT00000317403.2|BRD1-203|BRD1|4550|protein_coding|	BRD1	0	8.04921	3.17779	0.0347746
ENST00000485460.5|ENSG00000168291.13|OTTHUMG00000159157.2|OTTHUMT00000353562.1|PDHB-210|PDHB|1397|protein_coding|	PDHB	0	8.03639	3.17575	0.0268043
ENST00000532719.1|ENSG00000158636.16|OTTHUMG00000165282.5|OTTHUMT00000383208.1|EMSY-214|EMSY|1105|protein_coding|	EMSY	0.050361	8.296	3.14573	0.0258769
ENST00000399506.9|ENSG00000132535.21|OTTHUMG00000134327.12|OTTHUMT00000259419.6|DLG4-202|DLG4|6176|protein_coding|	DLG4	0.564672	12.6875	3.12892	0.0418935
ENST00000616041.4|ENSG00000248385.8|OTTHUMG00000064912.5|OTTHUMT00000139382.5|TARM1-202|TARM1|1218|protein_coding|	TARM1	0.0779707	8.35139	3.11686	0.0400092
ENST00000616739.1|ENSG00000163431.13|OTTHUMG00000035802.3|-|LMOD1-202|LMOD1|3058|protein_coding|	LMOD1	0	7.59706	3.10384	0.00729095
ENST00000356840.8|ENSG00000007944.15|OTTHUMG00000016405.3|OTTHUMT00000043864.2|MYLIP-202|MYLIP|3072|protein_coding|	MYLIP	0	7.18714	3.03336	0.0466871
ENST00000453960.7|ENSG00000169057.24|OTTHUMG00000024229.17|OTTHUMT00000061145.5|MECP2-205|MECP2|10343|protein_coding|	MECP2	0.119453	7.52275	2.92853	0.03654
ENST00000611708.1|ENSG00000275846.1|OTTHUMG00000188367.1|OTTHUMT00000476993.1|AL513548.3-201|AL513548.3|2865|lncRNA|	AL513548.3	0.060762	7.04273	2.92258	0.0415067
ENST00000539711.2|ENSG00000140157.15|OTTHUMG00000129101.8|OTTHUMT00000415641.1|NIPA2-205|NIPA2|1412|protein_coding|	NIPA2	0	6.38937	2.88545	0.0203419
ENST00000379749.8|ENSG00000133110.15|OTTHUMG00000016751.3|OTTHUMT00000044569.1|POSTN-204|POSTN|3210|protein_coding|	POSTN	0	6.29795	2.86749	0.01157
ENST00000427750.2|ENSG00000149115.14|OTTHUMG00000167022.4|OTTHUMT00000392456.1|TNKS1BP1-202|TNKS1BP1|1946|retained_intron|	TNKS1BP1	0.0286904	6.37463	2.84176	0.0366969
ENST00000531452.5|ENSG00000167257.11|OTTHUMG00000167069.5|OTTHUMT00000392884.1|RNF214-206|RNF214|2695|protein_coding|	RNF214	0.216962	7.54526	2.81184	0.0420274
ENST00000377751.9|ENSG00000197043.14|OTTHUMG00000164179.7|OTTHUMT00000377670.1|ANXA6-202|ANXA6|1430|protein_coding|	ANXA6	0.131659	6.8332	2.79116	0.049312
ENST00000366539.6|ENSG00000117020.18|OTTHUMG00000039994.10|OTTHUMT00000529674.1|AKT3-203|AKT3|4967|protein_coding|	AKT3	2.42426e-05	5.76378	2.75779	0.038511
ENST00000492584.2|ENSG00000187672.14|OTTHUMG00000158390.5|OTTHUMT00000350954.3|ERC2-213|ERC2|1585|protein_coding|	ERC2	0	5.46568	2.6928	0.0422879
ENST00000340595.3|ENSG00000080493.17|OTTHUMG00000129907.7|OTTHUMT00000252158.2|SLC4A4-202|SLC4A4|7640|protein_coding|	SLC4A4	0.00220308	5.33161	2.6594	0.018983
ENST00000395044.7|ENSG00000213585.11|OTTHUMG00000129118.4|OTTHUMT00000259209.1|VDAC1-202|VDAC1|1807|protein_coding|	VDAC1	9.97923e-06	5.13597	2.61728	0.0209845
ENST00000418170.5|ENSG00000100281.14|OTTHUMG00000150439.5|OTTHUMT00000318103.2|HMGXB4-202|HMGXB4|4216|nonsense_mediated_decay|	HMGXB4	1.57809e-07	4.85679	2.55011	0.0451462
ENST00000360449.3|ENSG00000139117.14|OTTHUMG00000169396.4|OTTHUMT00000403859.1|CPNE8-202|CPNE8|1757|protein_coding|	CPNE8	0.0258328	4.85834	2.5137	0.0195401
ENST00000616279.4|ENSG00000134318.14|OTTHUMG00000149916.8|-|ROCK2-209|ROCK2|6401|protein_coding|	ROCK2	0	4.51172	2.4625	0.037687
ENST00000392632.6|ENSG00000144357.17|OTTHUMG00000132229.4|OTTHUMT00000323265.2|UBR3-202|UBR3|5129|protein_coding|	UBR3	0	4.4104	2.43574	0.044285
ENST00000488342.5|ENSG00000115290.10|OTTHUMG00000132135.8|OTTHUMT00000333196.1|GRB14-205|GRB14|1983|retained_intron|	GRB14	0	4.26974	2.39773	0.0250316
ENST00000672674.1|ENSG00000167081.18|OTTHUMG00000020684.6|OTTHUMT00000529485.1|PBX3-213|PBX3|2727|processed_transcript|	PBX3	0	4.20773	2.38065	0.0165097
ENST00000423351.5|ENSG00000163939.18|OTTHUMG00000152663.3|OTTHUMT00000327243.2|PBRM1-211|PBRM1|4385|protein_coding|	PBRM1	0	3.87587	2.28566	0.0122655
ENST00000473453.2|ENSG00000239264.9|OTTHUMG00000014216.4|OTTHUMT00000348957.2|TXNDC5-204|TXNDC5|1301|protein_coding|	TXNDC5	0.0378257	3.74381	2.19248	0.0467756
ENST00000629575.2|ENSG00000137073.23|OTTHUMG00000000427.13|OTTHUMT00000001076.2|UBAP2-212|UBAP2|3460|nonsense_mediated_decay|	UBAP2	0.0511031	3.60569	2.13151	0.0384482
ENST00000389900.8|ENSG00000011275.19|OTTHUMG00000155500.4|OTTHUMT00000340377.1|RNF216-201|RNF216|3104|nonsense_mediated_decay|	RNF216	0	2.72603	1.89764	0.0255869
ENST00000468206.6|ENSG00000127084.19|OTTHUMG00000021032.8|OTTHUMT00000499339.2|FGD3-205|FGD3|3057|protein_coding|	FGD3	0.00991337	2.69545	1.87152	0.0231307
ENST00000543711.5|ENSG00000144959.11|OTTHUMG00000156872.8|-|NCEH1-206|NCEH1|4062|protein_coding|	NCEH1	0	2.5525	1.82883	0.0217679
ENST00000486496.5|ENSG00000187672.14|OTTHUMG00000158390.5|OTTHUMT00000350951.1|ERC2-211|ERC2|3488|processed_transcript|	ERC2	0	2.39771	1.76456	0.023963
ENST00000530992.1|ENSG00000226049.3|OTTHUMG00000166422.1|OTTHUMT00000389700.1|TLK2P1-201|TLK2P1|3192|processed_pseudogene|	TLK2P1	0	2.30474	1.72454	0.0401739
ENST00000540306.5|ENSG00000067596.12|OTTHUMG00000180883.6|OTTHUMT00000453484.1|DHX8-202|DHX8|3809|protein_coding|	DHX8	0.0187202	2.27986	1.68687	0.019596
ENST00000655873.1|ENSG00000240086.7|OTTHUMG00000159842.6|OTTHUMT00000527705.1|AC092969.1-207|AC092969.1|3010|lncRNA|	AC092969.1	0	2.01375	1.59156	0.0402508
ENST00000578646.5|ENSG00000101752.11|OTTHUMG00000131753.3|OTTHUMT00000445642.1|MIB1-204|MIB1|3306|processed_transcript|	MIB1	0.0207087	2.0284	1.56898	0.0351618
ENST00000395770.3|ENSG00000113441.16|OTTHUMG00000128719.5|OTTHUMT00000317161.1|LNPEP-202|LNPEP|3888|protein_coding|	LNPEP	0	1.76778	1.46873	0.0324987
ENST00000407916.2|ENSG00000218586.3|OTTHUMG00000156128.1|OTTHUMT00000343093.1|AC006971.1-201|AC006971.1|4486|processed_pseudogene|	AC006971.1	0	1.65906	1.41092	0.0305963
ENST00000371822.9|ENSG00000131725.14|OTTHUMG00000022254.2|-|WDR44-202|WDR44|3877|protein_coding|	WDR44	0	1.63287	1.39664	0.0321401
ENST00000358244.9|ENSG00000006283.18|OTTHUMG00000162180.8|OTTHUMT00000367908.1|CACNA1G-203|CACNA1G|7030|protein_coding|	CACNA1G	0	1.62648	1.39313	0.0153897

## Sheet: S3
Supplementary Table S3: The differential expression analysis of the RNA-seq of patient 1: diff. medium downregulated.
target_id	gennamen	mean_tpm_K	mean_tpm_A	log2FC_A	PValue
ENST00000155926.8|ENSG00000071575.11|OTTHUMG00000090575.4|OTTHUMT00000207114.2|TRIB2-201|TRIB2|4391|protein_coding|	TRIB2	1.37295	0	-1.24668	0.0276237
ENST00000220772.8|ENSG00000104332.12|OTTHUMG00000164074.3|OTTHUMT00000377132.3|SFRP1-201|SFRP1|4464|protein_coding|	SFRP1	2.49083	0.0977773	-1.66898	0.0436727
ENST00000222247.10|ENSG00000105640.13|OTTHUMG00000183445.3|OTTHUMT00000466679.2|RPL18A-201|RPL18A|634|protein_coding|	RPL18A	90.6418	0	-6.51793	0.00709136
ENST00000222330.8|ENSG00000105723.12|OTTHUMG00000150722.3|OTTHUMT00000319782.3|GSK3A-201|GSK3A|2193|protein_coding|	GSK3A	2.26428	0	-1.70676	0.019066
ENST00000225525.4|ENSG00000213977.8|OTTHUMG00000090701.3|OTTHUMT00000207389.3|TAX1BP3-201|TAX1BP3|1280|protein_coding|	TAX1BP3	26.7858	3.23702	-2.71323	0.0490473
ENST00000229265.10|ENSG00000111665.11|OTTHUMG00000169014.2|OTTHUMT00000401939.2|CDCA3-201|CDCA3|1047|protein_coding|	CDCA3	3.95272	0	-2.30822	0.0246781
ENST00000229329.7|ENSG00000111726.13|OTTHUMG00000169097.3|OTTHUMT00000402235.2|CMAS-201|CMAS|1748|protein_coding|	CMAS	1.56056	0	-1.35646	0.0469771
ENST00000238688.9|ENSG00000119705.10|OTTHUMG00000171526.2|OTTHUMT00000413902.1|SLIRP-201|SLIRP|394|protein_coding|	SLIRP	292.174	0.0164298	-8.1721	0.0453215
ENST00000240304.5|ENSG00000108848.16|OTTHUMG00000162257.13|OTTHUMT00000368206.1|LUC7L3-201|LUC7L3|1972|protein_coding|	LUC7L3	15.7545	0	-4.06648	0.00297491
ENST00000242784.5|ENSG00000123144.11|OTTHUMG00000180347.2|OTTHUMT00000450856.2|TRIR-201|TRIR|879|protein_coding|	TRIR	35.267	0	-5.18058	0.0033168
ENST00000252242.9|ENSG00000186081.12|OTTHUMG00000169657.4|OTTHUMT00000405312.2|KRT5-201|KRT5|2238|protein_coding|	KRT5	126.256	17.0272	-2.81949	0.0282339
ENST00000252245.6|ENSG00000170454.6|OTTHUMG00000169592.2|OTTHUMT00000404968.2|KRT75-201|KRT75|2170|protein_coding|	KRT75	5.0359	0	-2.59357	0.0125918
ENST00000252252.4|ENSG00000185479.6|OTTHUMG00000169593.2|OTTHUMT00000404969.2|KRT6B-201|KRT6B|2302|protein_coding|	KRT6B	10.0553	0.493742	-2.88774	0.0415057
ENST00000252898.11|ENSG00000130598.16|OTTHUMG00000012253.5|-|TNNI2-201|TNNI2|678|protein_coding|	TNNI2	12.7532	0	-3.78169	0.0149891
ENST00000254043.8|ENSG00000171346.16|OTTHUMG00000133435.6|OTTHUMT00000257301.2|KRT15-201|KRT15|1712|protein_coding|	KRT15	10.9682	0	-3.58114	0.00729999
ENST00000254950.13|ENSG00000132612.16|OTTHUMG00000175589.6|OTTHUMT00000430563.5|VPS4A-201|VPS4A|4106|protein_coding|	VPS4A	1.53094	0	-1.33967	0.0239278
ENST00000263593.8|ENSG00000110013.13|OTTHUMG00000165926.3|OTTHUMT00000387070.2|SIAE-201|SIAE|5441|protein_coding|	SIAE	1.29104	0	-1.196	0.0450402
ENST00000263735.9|ENSG00000119888.11|OTTHUMG00000128853.10|OTTHUMT00000250792.3|EPCAM-201|EPCAM|1547|protein_coding|	EPCAM	22.7718	0.000100779	-4.57103	0.0310783
ENST00000265333.8|ENSG00000213585.11|OTTHUMG00000129118.4|OTTHUMT00000259208.2|VDAC1-201|VDAC1|1839|protein_coding|	VDAC1	18.0623	1.13007e-07	-4.25265	0.00546263
ENST00000268220.12|ENSG00000140612.14|OTTHUMG00000172489.5|OTTHUMT00000418777.2|SEC11A-201|SEC11A|1079|protein_coding|	SEC11A	13.6033	0	-3.86823	0.0494944
ENST00000273990.6|ENSG00000145358.6|OTTHUMG00000161019.2|OTTHUMT00000363423.1|DDIT4L-201|DDIT4L|2604|protein_coding|	DDIT4L	1.41097	0	-1.26962	0.0236209
ENST00000274026.10|ENSG00000145386.11|OTTHUMG00000133072.4|OTTHUMT00000256712.3|CCNA2-201|CCNA2|2748|protein_coding|	CCNA2	3.47263	0.297175	-1.78575	0.0419633
ENST00000274065.9|ENSG00000145425.10|OTTHUMG00000161445.4|OTTHUMT00000364957.2|RPS3A-201|RPS3A|869|protein_coding|	RPS3A	107.325	0	-6.75922	0.0396121
ENST00000274289.8|ENSG00000145632.15|OTTHUMG00000097047.3|OTTHUMT00000214150.2|PLK2-201|PLK2|2786|protein_coding|	PLK2	4.24939	0.18021	-2.15311	0.0438099
ENST00000274990.4|ENSG00000146215.14|OTTHUMG00000014727.2|OTTHUMT00000313968.1|CRIP3-201|CRIP3|800|protein_coding|	CRIP3	8.12604	0	-3.18999	0.0322763
ENST00000284054.7|ENSG00000153923.10|OTTHUMG00000010258.3|OTTHUMT00000313981.1|CLCA3P-201|CLCA3P|2407|processed_transcript|	CLCA3P	1.77899	0	-1.47456	0.0466555
ENST00000284984.8|ENSG00000154734.15|OTTHUMG00000078688.5|OTTHUMT00000171650.3|ADAMTS1-201|ADAMTS1|5183|protein_coding|	ADAMTS1	14.393	1.71301	-2.5043	0.0294444
ENST00000287218.9|ENSG00000156639.12|OTTHUMG00000014629.7|OTTHUMT00000040424.4|ZFAND3-201|ZFAND3|3138|protein_coding|	ZFAND3	1.34888	0	-1.23198	0.0337855
ENST00000295156.9|ENSG00000163032.12|OTTHUMG00000090645.6|OTTHUMT00000207305.3|VSNL1-201|VSNL1|2428|protein_coding|	VSNL1	20.6001	0	-4.43296	0.00123906
ENST00000302085.9|ENSG00000170365.10|OTTHUMG00000161592.14|OTTHUMT00000365466.2|SMAD1-201|SMAD1|3002|protein_coding|	SMAD1	1.29953	0	-1.20134	0.0415444
ENST00000302271.11|ENSG00000125944.21|OTTHUMG00000003224.6|OTTHUMT00000008887.2|HNRNPR-201|HNRNPR|7751|protein_coding|	HNRNPR	5.48808	3.03279e-07	-2.69779	0.0307096
ENST00000302278.8|ENSG00000150093.19|OTTHUMG00000017928.11|OTTHUMT00000047496.2|ITGB1-201|ITGB1|3735|protein_coding|	ITGB1	30.1937	1.41722	-3.68983	0.033043
ENST00000305786.7|ENSG00000172115.9|OTTHUMG00000128495.4|OTTHUMT00000250299.3|CYCS-201|CYCS|5432|protein_coding|	CYCS	6.15171	0.237244	-2.53116	0.0311296
ENST00000307063.9|ENSG00000170234.13|OTTHUMG00000163546.4|OTTHUMT00000374092.3|PWWP2A-201|PWWP2A|3373|protein_coding|	PWWP2A	2.15147	0	-1.65602	0.0135579
ENST00000309328.8|ENSG00000173465.8|OTTHUMG00000166388.3|OTTHUMT00000389511.2|ZNRD2-201|ZNRD2|769|protein_coding|	ZNRD2	7.05367	0	-3.00965	0.0217379
ENST00000310955.11|ENSG00000117399.14|OTTHUMG00000007420.3|OTTHUMT00000019487.2|CDC20-201|CDC20|1649|protein_coding|	CDC20	1.43219	0	-1.28226	0.0424451
ENST00000311151.9|ENSG00000092964.18|OTTHUMG00000099439.8|OTTHUMT00000216904.3|DPYSL2-201|DPYSL2|4603|protein_coding|	DPYSL2	4.10804	0.165837	-2.1314	0.0240122
ENST00000311672.10|ENSG00000173660.12|OTTHUMG00000007813.4|OTTHUMT00000021451.2|UQCRH-201|UQCRH|537|protein_coding|	UQCRH	264.212	6.5627	-5.1321	0.0280544
ENST00000312037.6|ENSG00000164587.13|OTTHUMG00000130080.7|OTTHUMT00000494408.1|RPS14-201|RPS14|712|protein_coding|	RPS14	57.8005	0	-5.87776	0.0491053
ENST00000316448.10|ENSG00000179218.14|OTTHUMG00000180574.3|OTTHUMT00000451952.2|CALR-201|CALR|1901|protein_coding|	CALR	4.72778	0	-2.51798	0.0281757
ENST00000318217.10|ENSG00000176658.17|OTTHUMG00000179636.3|OTTHUMT00000447457.2|MYO1D-201|MYO1D|5510|protein_coding|	MYO1D	1.04106	0	-1.02932	0.0450403
ENST00000331860.7|ENSG00000163209.15|OTTHUMG00000013872.2|-|SPRR3-202|SPRR3|985|protein_coding|	SPRR3	4.1718	0	-2.37067	0.0286338
ENST00000335181.10|ENSG00000067225.18|OTTHUMG00000172709.6|OTTHUMT00000420056.2|PKM-202|PKM|2305|protein_coding|	PKM	21.7169	0.901763	-3.57835	0.0446524
ENST00000336812.5|ENSG00000109606.13|OTTHUMG00000160304.2|OTTHUMT00000360143.2|DHX15-201|DHX15|2998|protein_coding|	DHX15	4.49496	0	-2.45811	0.00524388
ENST00000338148.8|ENSG00000185414.20|OTTHUMG00000130642.3|OTTHUMT00000253130.3|MRPL30-201|MRPL30|4435|protein_coding|	MRPL30	1.47906	0	-1.30979	0.0353147
ENST00000339995.10|ENSG00000110321.18|OTTHUMG00000165823.8|OTTHUMT00000386384.4|EIF4G2-201|EIF4G2|3794|protein_coding|	EIF4G2	6.58084	0	-2.92236	0.0408834
ENST00000342287.9|ENSG00000167081.18|OTTHUMG00000020684.6|OTTHUMT00000054100.2|PBX3-201|PBX3|2755|protein_coding|	PBX3	7.00896	9.96296e-05	-3.00147	0.00613995
ENST00000344616.4|ENSG00000189334.9|OTTHUMG00000035030.5|OTTHUMT00000504249.2|S100A14-201|S100A14|1054|protein_coding|	S100A14	77.4813	0	-6.29428	0.0332175
ENST00000347770.8|ENSG00000155096.14|OTTHUMG00000164766.9|OTTHUMT00000380135.1|AZIN1-202|AZIN1|2857|protein_coding|	AZIN1	20.2805	0	-4.41146	0.00318061
ENST00000351223.7|ENSG00000132780.17|OTTHUMG00000007826.5|OTTHUMT00000021526.1|NASP-202|NASP|1538|protein_coding|	NASP	7.29459	0	-3.05217	0.00940684
ENST00000352861.9|ENSG00000132432.14|OTTHUMG00000023430.5|OTTHUMT00000504404.2|SEC61G-201|SEC61G|425|protein_coding|	SEC61G	224.294	8.12616	-4.62566	0.038274
ENST00000352903.6|ENSG00000151575.14|OTTHUMG00000132035.6|OTTHUMT00000255048.2|TEX9-201|TEX9|1433|protein_coding|	TEX9	3.0734	0	-2.02623	0.0388164
ENST00000354209.7|ENSG00000132356.11|OTTHUMG00000162269.1|OTTHUMT00000253832.2|PRKAA1-202|PRKAA1|1918|protein_coding|	PRKAA1	2.5976	0	-1.84704	0.0364457
ENST00000355346.9|ENSG00000119185.13|OTTHUMG00000090414.8|OTTHUMT00000206841.2|ITGB1BP1-202|ITGB1BP1|4153|protein_coding|	ITGB1BP1	2.49878	0.079243	-1.69683	0.042123
ENST00000355426.8|ENSG00000115380.20|OTTHUMG00000129343.7|OTTHUMT00000324899.2|EFEMP1-201|EFEMP1|2708|protein_coding|	EFEMP1	3.60194	0	-2.20224	0.0339935
ENST00000355731.8|ENSG00000198242.14|OTTHUMG00000132684.6|OTTHUMT00000255977.1|RPL23A-201|RPL23A|587|protein_coding|	RPL23A	14.1242	0.000251511	-3.91843	0.0195797
ENST00000356413.5|ENSG00000089289.16|OTTHUMG00000021767.2|OTTHUMT00000057053.2|IGBP1-202|IGBP1|1682|protein_coding|	IGBP1	3.22026	0	-2.07733	0.0375985
ENST00000356524.9|ENSG00000173432.12|OTTHUMG00000166147.7|OTTHUMT00000388080.4|SAA1-201|SAA1|518|protein_coding|	SAA1	164.748	5.12091	-4.7591	0.0153383
ENST00000356674.7|ENSG00000122566.21|OTTHUMG00000023471.4|OTTHUMT00000214110.1|HNRNPA2B1-202|HNRNPA2B1|1711|protein_coding|	HNRNPA2B1	30.2413	0	-4.96538	0.00145383
ENST00000358502.10|ENSG00000128335.14|OTTHUMG00000150634.6|OTTHUMT00000319280.4|APOL2-202|APOL2|2429|protein_coding|	APOL2	2.72161	0	-1.89593	0.0380088
ENST00000361611.11|ENSG00000100804.19|OTTHUMG00000028713.6|OTTHUMT00000071695.6|PSMB5-202|PSMB5|1044|protein_coding|	PSMB5	14.7965	8.72893e-05	-3.98141	0.0126244
ENST00000367048.5|ENSG00000120437.9|OTTHUMG00000015935.2|OTTHUMT00000042912.2|ACAT2-201|ACAT2|1520|protein_coding|	ACAT2	32.7281	0	-5.07588	0.0406796
ENST00000367576.6|ENSG00000135521.9|OTTHUMG00000015733.2|OTTHUMT00000042532.2|LTV1-201|LTV1|1853|protein_coding|	LTV1	2.43847	0	-1.78177	0.0275036
ENST00000369883.3|ENSG00000166275.16|OTTHUMG00000018975.3|OTTHUMT00000050111.2|BORCS7-202|BORCS7|838|protein_coding|	BORCS7	12.8142	0	-3.78808	0.013247
ENST00000370355.3|ENSG00000099194.6|OTTHUMG00000018906.3|OTTHUMT00000049857.3|SCD-201|SCD|5245|protein_coding|	SCD	14.0663	1.35503	-2.6775	0.0271772
ENST00000372343.8|ENSG00000117408.11|OTTHUMG00000008297.3|OTTHUMT00000022846.2|IPO13-202|IPO13|3883|protein_coding|	IPO13	1.00106	0	-1.00077	0.0398742
ENST00000372491.4|ENSG00000188483.8|OTTHUMG00000020773.3|OTTHUMT00000054556.3|IER5L-201|IER5L|2710|protein_coding|	IER5L	2.11551	0	-1.63947	0.0149759
ENST00000373212.6|ENSG00000131171.13|OTTHUMG00000021910.2|OTTHUMT00000057350.2|SH3BGRL-201|SH3BGRL|1764|protein_coding|	SH3BGRL	3.90324	0	-2.29373	0.0376218
ENST00000374497.7|ENSG00000117308.15|OTTHUMG00000002958.10|OTTHUMT00000008232.1|GALE-201|GALE|1488|protein_coding|	GALE	1.75616	0	-1.46266	0.0480481
ENST00000375579.7|ENSG00000188312.14|OTTHUMG00000020228.2|OTTHUMT00000053096.1|CENPP-202|CENPP|2570|protein_coding|	CENPP	2.56623	0	-1.8344	0.0188556
ENST00000377452.4|ENSG00000125821.13|OTTHUMG00000031980.9|OTTHUMT00000078189.3|DTD1-201|DTD1|3953|protein_coding|	DTD1	3.13059	0	-2.04635	0.0335674
ENST00000377818.4|ENSG00000204899.6|OTTHUMG00000017069.2|OTTHUMT00000045249.2|MZT1-201|MZT1|2231|protein_coding|	MZT1	1.77977	0	-1.47497	0.0263594
ENST00000379789.8|ENSG00000170525.21|OTTHUMG00000017621.6|OTTHUMT00000046646.1|PFKFB3-205|PFKFB3|4157|protein_coding|	PFKFB3	1.2366	0	-1.16131	0.0246379
ENST00000379980.8|ENSG00000133026.13|OTTHUMG00000108195.4|-|MYH10-203|MYH10|7694|protein_coding|	MYH10	2.82531	0.0819482	-1.82194	0.0304289
ENST00000380025.8|ENSG00000166579.16|OTTHUMG00000108193.3|OTTHUMT00000442478.1|NDEL1-202|NDEL1|2181|protein_coding|	NDEL1	8.11167	0	-3.18772	0.0059199
ENST00000382743.9|ENSG00000142082.15|OTTHUMG00000119074.6|OTTHUMT00000239288.4|SIRT3-201|SIRT3|2882|protein_coding|	SIRT3	2.22193	0	-1.68793	0.0269301
ENST00000383018.7|ENSG00000161981.11|OTTHUMG00000060720.11|-|SNRNP25-202|SNRNP25|1085|protein_coding|	SNRNP25	8.67373	0	-3.27407	0.0229025
ENST00000383703.3|ENSG00000144749.14|OTTHUMG00000158727.1|OTTHUMT00000351931.1|LRIG1-202|LRIG1|5283|protein_coding|	LRIG1	4.36229	0	-2.42285	0.00852702
ENST00000383714.8|ENSG00000168291.13|OTTHUMG00000159157.2|OTTHUMT00000353565.1|PDHB-202|PDHB|1478|protein_coding|	PDHB	6.48729	0	-2.90444	0.00970909
ENST00000391751.7|ENSG00000170889.14|OTTHUMG00000066618.10|OTTHUMT00000156162.2|RPS9-202|RPS9|510|protein_coding|	RPS9	26.3103	0	-4.77137	0.0187201
ENST00000391753.6|ENSG00000170889.14|OTTHUMG00000066618.10|OTTHUMT00000142841.5|RPS9-204|RPS9|709|protein_coding|	RPS9	23.7271	0	-4.62802	0.0273998
ENST00000392271.6|ENSG00000105176.18|OTTHUMG00000177923.6|OTTHUMT00000439756.3|URI1-202|URI1|3460|protein_coding|	URI1	2.49736	0	-1.80626	0.0247121
ENST00000392514.9|ENSG00000089157.16|OTTHUMG00000169317.10|OTTHUMT00000403450.3|RPLP0-203|RPLP0|1105|protein_coding|	RPLP0	82.8278	0	-6.38936	0.0148328
ENST00000393820.2|ENSG00000181163.13|OTTHUMG00000130465.4|OTTHUMT00000372224.1|NPM1-203|NPM1|1598|protein_coding|	NPM1	17.2256	2.05463	-2.5769	0.0438639
ENST00000394947.8|ENSG00000169375.16|OTTHUMG00000142834.5|OTTHUMT00000286469.2|SIN3A-202|SIN3A|6723|protein_coding|	SIN3A	2.11058	0	-1.63718	0.00860325
ENST00000395366.3|ENSG00000213639.10|OTTHUMG00000152011.6|OTTHUMT00000324841.2|PPP1CB-203|PPP1CB|4916|protein_coding|	PPP1CB	3.80069	0	-2.26324	0.00842346
ENST00000396153.7|ENSG00000185104.20|OTTHUMG00000007930.7|OTTHUMT00000021807.3|FAF1-202|FAF1|6821|protein_coding|	FAF1	1.87732	0	-1.52473	0.0191246
ENST00000404674.7|ENSG00000157778.9|OTTHUMG00000119043.3|OTTHUMT00000322724.1|PSMG3-203|PSMG3|774|protein_coding|	PSMG3	10.0095	0	-3.46068	0.0155501
ENST00000404933.7|ENSG00000102172.16|OTTHUMG00000021239.4|OTTHUMT00000056032.2|SMS-202|SMS|1703|protein_coding|	SMS	7.48945	0	-3.08567	0.0109883
ENST00000409683.5|ENSG00000187514.16|OTTHUMG00000153810.3|OTTHUMT00000332558.1|PTMA-204|PTMA|933|protein_coding|	PTMA	12.5273	0	-3.7578	0.0109228
ENST00000413059.1|ENSG00000231831.1|OTTHUMG00000021683.1|OTTHUMT00000056918.1|MTHFD1P1-201|MTHFD1P1|2764|processed_pseudogene|	MTHFD1P1	2.67244	0	-1.87674	0.034264
ENST00000413333.1|ENSG00000231929.2|OTTHUMG00000022463.1|OTTHUMT00000058388.1|HMGB3P31-201|HMGB3P31|595|processed_pseudogene|	HMGB3P31	10.8056	0	-3.5614	0.0345454
ENST00000415083.7|ENSG00000141380.14|OTTHUMG00000179425.4|OTTHUMT00000446226.3|SS18-203|SS18|3402|protein_coding|	SS18	1.40055	0	-1.26336	0.0385787
ENST00000418347.6|ENSG00000130429.15|OTTHUMG00000154552.34|OTTHUMT00000335903.3|ARPC1B-203|ARPC1B|563|protein_coding|	ARPC1B	23.0861	0	-4.59013	0.0330493
ENST00000419783.3|ENSG00000233276.6|OTTHUMG00000156837.7|OTTHUMT00000346154.3|GPX1-202|GPX1|899|protein_coding|	GPX1	46.5051	0.0999877	-5.43252	0.0461973
ENST00000423485.6|ENSG00000131747.15|OTTHUMG00000155008.4|OTTHUMT00000338035.2|TOP2A-201|TOP2A|5695|protein_coding|	TOP2A	5.28433	0.755133	-1.84018	0.0446435
ENST00000424938.1|ENSG00000267343.2|OTTHUMG00000182038.2|OTTHUMT00000458892.1|ZNF833P-201|ZNF833P|1494|transcribed_unprocessed_pseudogene|	ZNF833P	3.90096	0	-2.29306	0.0446234
ENST00000426053.5|ENSG00000100342.21|OTTHUMG00000030427.9|-|APOL1-206|APOL1|2808|protein_coding|	APOL1	5.03828	0.0101697	-2.57954	0.0479827
ENST00000426333.7|ENSG00000108883.13|OTTHUMG00000179865.4|OTTHUMT00000448672.2|EFTUD2-202|EFTUD2|4326|protein_coding|	EFTUD2	1.33281	0	-1.22207	0.0402789
ENST00000429711.7|ENSG00000144713.13|OTTHUMG00000129804.5|OTTHUMT00000252032.3|RPL32-204|RPL32|2094|protein_coding|	RPL32	13.8629	0	-3.89365	0.0486384
ENST00000433083.6|ENSG00000111752.11|OTTHUMG00000168275.3|OTTHUMT00000399117.1|PHC1-201|PHC1|5033|protein_coding|	PHC1	1.51443	0	-1.33023	0.0303338
ENST00000433297.2|ENSG00000112972.15|OTTHUMG00000162231.3|OTTHUMT00000368024.1|HMGCS1-202|HMGCS1|3466|protein_coding|	HMGCS1	14.9135	0.365689	-3.54255	0.0168937
ENST00000433983.6|ENSG00000140374.16|OTTHUMG00000172586.7|OTTHUMT00000419303.1|ETFA-202|ETFA|1346|protein_coding|	ETFA	4.88635	0.000226583	-2.55705	0.0235947
ENST00000435723.1|ENSG00000105887.11|OTTHUMG00000155627.2|OTTHUMT00000340922.1|MTPN-202|MTPN|879|protein_coding|	MTPN	16.3438	0	-4.11635	0.00654375
ENST00000440235.6|ENSG00000102081.15|OTTHUMG00000022606.5|OTTHUMT00000476314.1|FMR1-208|FMR1|4271|protein_coding|	FMR1	2.6551	0	-1.86991	0.00700113
ENST00000440335.1|ENSG00000213087.3|OTTHUMG00000015832.1|OTTHUMT00000042711.1|AL356535.1-201|AL356535.1|398|processed_pseudogene|	AL356535.1	269.225	0	-8.07802	0.0376508
ENST00000445505.5|ENSG00000114942.14|OTTHUMG00000132891.4|OTTHUMT00000336437.2|EEF1B2-207|EEF1B2|515|protein_coding|	EEF1B2	127.354	0	-7.00398	0.0310017
ENST00000446668.5|ENSG00000145050.19|OTTHUMG00000156897.8|OTTHUMT00000346492.1|MANF-201|MANF|846|nonsense_mediated_decay|	MANF	63.3212	0	-6.00722	0.0316584
ENST00000448864.6|ENSG00000182899.17|OTTHUMG00000155386.6|OTTHUMT00000339789.4|RPL35A-205|RPL35A|553|protein_coding|	RPL35A	122.179	0	-6.94462	0.0422367
ENST00000451301.5|ENSG00000123562.18|OTTHUMG00000022104.3|-|MORF4L2-208|MORF4L2|1830|protein_coding|	MORF4L2	22.9288	0	-4.58067	0.0377069
ENST00000452242.5|ENSG00000077380.16|OTTHUMG00000154061.12|OTTHUMT00000334632.10|DYNC1I2-218|DYNC1I2|980|protein_coding|	DYNC1I2	16.2776	0	-4.11083	0.0237762
ENST00000454076.5|ENSG00000067829.19|OTTHUMG00000024219.31|OTTHUMT00000061085.1|IDH3G-207|IDH3G|739|protein_coding|	IDH3G	6.9195	0	-2.98541	0.0231626
ENST00000455667.7|ENSG00000197111.16|OTTHUMG00000169439.7|OTTHUMT00000404035.4|PCBP2-206|PCBP2|2741|protein_coding|	PCBP2	14.5513	0	-3.95896	0.00534805
ENST00000456292.5|ENSG00000071082.11|OTTHUMG00000130687.8|OTTHUMT00000329096.5|RPL31-211|RPL31|357|protein_coding|	RPL31	388.497	25.3192	-3.88742	0.0469334
ENST00000460911.5|ENSG00000106462.11|OTTHUMG00000158973.3|OTTHUMT00000352744.1|EZH2-203|EZH2|2591|protein_coding|	EZH2	25.0778	0	-4.70475	0.00538174
ENST00000463098.5|ENSG00000131051.24|OTTHUMG00000032358.21|OTTHUMT00000078932.4|RBM39-224|RBM39|869|processed_transcript|	RBM39	9.37582	5.22033e-08	-3.37515	0.0250706
ENST00000467168.5|ENSG00000147403.17|OTTHUMG00000033189.13|OTTHUMT00000127778.2|RPL10-211|RPL10|802|retained_intron|	RPL10	6.13868	0	-2.83566	0.0264651
ENST00000469354.1|ENSG00000116106.12|OTTHUMG00000133142.8|OTTHUMT00000335499.1|EPHA4-211|EPHA4|2893|processed_transcript|	EPHA4	1.89692	0	-1.53452	0.0184968
ENST00000473257.3|ENSG00000075624.17|OTTHUMG00000023268.12|OTTHUMT00000495151.1|ACTB-208|ACTB|1687|protein_coding|	ACTB	105.087	0	-6.7291	0.0200355
ENST00000474990.5|ENSG00000089280.19|OTTHUMG00000132395.5|OTTHUMT00000258284.3|FUS-203|FUS|827|processed_transcript|	FUS	4.50913	0	-2.46182	0.0390034
ENST00000475065.5|ENSG00000105821.15|OTTHUMG00000157202.4|OTTHUMT00000347895.1|DNAJC2-208|DNAJC2|1952|retained_intron|	DNAJC2	3.22583	0	-2.07923	0.026316
ENST00000478578.1|ENSG00000163584.18|OTTHUMG00000158957.3|OTTHUMT00000352679.1|RPL22L1-205|RPL22L1|900|retained_intron|	RPL22L1	39.3772	0.675227	-4.59111	0.0411024
ENST00000480402.1|ENSG00000120616.16|OTTHUMG00000017925.4|OTTHUMT00000047486.3|EPC1-207|EPC1|907|protein_coding|	EPC1	4.45922	0	-2.44869	0.0294536
ENST00000480698.1|ENSG00000088726.16|OTTHUMG00000129801.4|OTTHUMT00000339849.1|TMEM40-207|TMEM40|507|retained_intron|	TMEM40	10.4278	0	-3.51447	0.0377675
ENST00000480992.5|ENSG00000101361.17|OTTHUMG00000031703.9|OTTHUMT00000077625.1|NOP56-213|NOP56|929|processed_transcript|	NOP56	24.5512	0	-4.67532	0.0473516
ENST00000484969.5|ENSG00000144034.16|OTTHUMG00000129815.4|OTTHUMT00000328021.1|TPRKB-207|TPRKB|592|processed_transcript|	TPRKB	5.57839	0	-2.71774	0.0414358
ENST00000485438.1|ENSG00000143641.10|OTTHUMG00000037771.2|OTTHUMT00000092159.1|GALNT2-202|GALNT2|4030|processed_transcript|	GALNT2	3.08669	0	-2.03093	0.0485292
ENST00000495232.5|ENSG00000213923.13|OTTHUMG00000151135.7|OTTHUMT00000321472.1|CSNK1E-213|CSNK1E|669|retained_intron|	CSNK1E	24.5902	0.110954	-4.52572	0.0393643
ENST00000496459.2|ENSG00000147274.14|OTTHUMG00000022517.2|OTTHUMT00000058510.2|RBMX-205|RBMX|2041|processed_transcript|	RBMX	17.3252	1.27406	-3.01048	0.0133888
ENST00000497727.5|ENSG00000172766.19|OTTHUMG00000016791.7|OTTHUMT00000044673.3|NAA16-211|NAA16|778|processed_transcript|	NAA16	4.3906	0	-2.43045	0.0390147
ENST00000505034.5|ENSG00000174720.16|OTTHUMG00000132909.8|OTTHUMT00000365300.2|LARP7-206|LARP7|1047|protein_coding|	LARP7	6.89023	0	-2.98007	0.0291627
ENST00000506202.1|ENSG00000174799.11|OTTHUMG00000160748.3|OTTHUMT00000362095.1|CEP135-203|CEP135|5129|retained_intron|	CEP135	1.02865	0	-1.02052	0.0159201
ENST00000506437.1|ENSG00000005884.18|OTTHUMG00000161890.7|OTTHUMT00000366303.1|ITGA3-208|ITGA3|3055|retained_intron|	ITGA3	1.27579	0	-1.18637	0.0370721
ENST00000507756.5|ENSG00000204628.12|OTTHUMG00000163380.15|OTTHUMT00000373344.2|RACK1-217|RACK1|889|protein_coding|	RACK1	28.6036	0	-4.8877	0.00501444
ENST00000511348.1|ENSG00000164032.12|OTTHUMG00000131048.7|OTTHUMT00000363427.1|H2AZ1-204|H2AZ1|1843|retained_intron|	H2AZ1	6.03182	0	-2.8139	0.0131272
ENST00000511371.1|ENSG00000164902.14|OTTHUMG00000163273.2|OTTHUMT00000372433.1|PHAX-203|PHAX|847|retained_intron|	PHAX	10.3141	0	-3.50005	0.0127819
ENST00000513008.5|ENSG00000145216.16|OTTHUMG00000128701.4|OTTHUMT00000361569.1|FIP1L1-211|FIP1L1|1070|retained_intron|	FIP1L1	11.2752	0.568897	-2.96792	0.0462867
ENST00000514671.5|ENSG00000138668.19|OTTHUMG00000130290.5|OTTHUMT00000363120.1|HNRNPD-211|HNRNPD|1089|nonsense_mediated_decay|	HNRNPD	12.8292	0.790089	-2.94961	0.0296403
ENST00000518206.5|ENSG00000157168.20|OTTHUMG00000163918.29|OTTHUMT00000376581.2|NRG1-206|NRG1|886|protein_coding|	NRG1	9.49877	0	-3.39215	0.01143
ENST00000518502.5|ENSG00000040341.18|OTTHUMG00000164499.11|OTTHUMT00000379277.2|STAU2-203|STAU2|687|protein_coding|	STAU2	13.973	0	-3.90429	0.0266912
ENST00000520511.1|ENSG00000156804.7|OTTHUMG00000164981.2|OTTHUMT00000381286.1|FBXO32-204|FBXO32|807|retained_intron|	FBXO32	8.53208	0	-3.25279	0.0325223
ENST00000522397.5|ENSG00000187735.14|OTTHUMG00000164262.2|OTTHUMT00000377978.1|TCEA1-210|TCEA1|852|processed_transcript|	TCEA1	6.24649	0	-2.85728	0.0335838
ENST00000522712.6|ENSG00000149179.14|OTTHUMG00000166725.4|OTTHUMT00000391362.1|C11orf49-205|C11orf49|825|retained_intron|	C11orf49	6.0173	0	-2.81092	0.0459826
ENST00000526091.1|ENSG00000255345.1|OTTHUMG00000166784.1|OTTHUMT00000391457.1|AP002957.1-203|AP002957.1|1897|lncRNA|	AP002957.1	2.0186	0	-1.59388	0.0319706
ENST00000526671.1|ENSG00000140521.16|OTTHUMG00000149646.11|OTTHUMT00000395116.1|POLG-206|POLG|764|retained_intron|	POLG	6.02608	0	-2.81272	0.0384872
ENST00000527853.1|ENSG00000118181.11|OTTHUMG00000166350.2|OTTHUMT00000389328.1|RPS25-204|RPS25|1462|retained_intron|	RPS25	4.37378	0	-2.42594	0.0151223
ENST00000529239.1|ENSG00000255397.1|OTTHUMG00000165335.1|OTTHUMT00000383485.1|AC022182.3-201|AC022182.3|2167|processed_pseudogene|	AC022182.3	4.86967	0	-2.55328	0.0184543
ENST00000530186.1|ENSG00000090621.14|OTTHUMG00000009097.7|OTTHUMT00000385729.1|PABPC4-224|PABPC4|352|protein_coding|	PABPC4	16.55	0	-4.1334	0.0374237
ENST00000530473.5|ENSG00000149428.19|OTTHUMG00000166354.11|OTTHUMT00000389363.3|HYOU1-207|HYOU1|2023|protein_coding|	HYOU1	1.49791	0	-1.32072	0.040637
ENST00000531066.6|ENSG00000166689.16|OTTHUMG00000165954.5|OTTHUMT00000387236.2|PLEKHA7-211|PLEKHA7|5530|protein_coding|	PLEKHA7	1.42999	0	-1.28095	0.015635
ENST00000531543.1|ENSG00000137692.12|OTTHUMG00000165822.4|OTTHUMT00000386486.1|DCUN1D5-209|DCUN1D5|1030|protein_coding|	DCUN1D5	20.2062	0	-4.40641	0.006187
ENST00000532287.6|ENSG00000148950.11|OTTHUMG00000166226.5|OTTHUMT00000388492.2|IMMP1L-209|IMMP1L|733|protein_coding|	IMMP1L	14.6737	0.0521617	-3.89692	0.0133106
ENST00000533728.1|ENSG00000110721.12|OTTHUMG00000167424.5|OTTHUMT00000394578.1|CHKA-207|CHKA|662|processed_transcript|	CHKA	5.59348	0	-2.72104	0.0365787
ENST00000535157.5|ENSG00000136155.17|OTTHUMG00000017107.4|-|SCEL-205|SCEL|3096|protein_coding|	SCEL	6.09643	0.0140799	-2.80692	0.0443408
ENST00000540230.5|ENSG00000151148.14|OTTHUMG00000169254.5|OTTHUMT00000403121.1|UBE3B-212|UBE3B|1541|protein_coding|	UBE3B	1.91384	0	-1.54292	0.0433401
ENST00000541702.2|ENSG00000015153.15|OTTHUMG00000169380.4|OTTHUMT00000403795.2|YAF2-204|YAF2|4994|processed_transcript|	YAF2	1.30986	0	-1.20781	0.0283362
ENST00000546020.2|ENSG00000178921.14|OTTHUMG00000108188.5|OTTHUMT00000442101.1|PFAS-202|PFAS|2652|protein_coding|	PFAS	1.13695	0	-1.09556	0.0428065
ENST00000546453.1|ENSG00000185640.6|OTTHUMG00000169878.2|OTTHUMT00000406375.1|KRT79-202|KRT79|1542|retained_intron|	KRT79	12.664	0	-3.77231	0.0463253
ENST00000546616.1|ENSG00000184916.9|OTTHUMG00000140172.3|OTTHUMT00000409290.1|JAG2-203|JAG2|2275|retained_intron|	JAG2	6.89593	0.189068	-2.73128	0.0195336
ENST00000547649.5|ENSG00000092841.19|OTTHUMG00000170200.7|OTTHUMT00000407929.2|MYL6-207|MYL6|655|protein_coding|	MYL6	166.253	0	-7.38589	0.0020431
ENST00000549863.5|ENSG00000197111.16|OTTHUMG00000169439.7|OTTHUMT00000404031.1|PCBP2-215|PCBP2|1619|protein_coding|	PCBP2	11.3973	1.01533e-06	-3.63195	0.00779806
ENST00000550639.1|ENSG00000092841.19|OTTHUMG00000170200.7|OTTHUMT00000408097.1|MYL6-217|MYL6|419|processed_transcript|	MYL6	175.98	0	-7.46745	0.0314712
ENST00000553117.5|ENSG00000164904.18|OTTHUMG00000128942.26|OTTHUMT00000405796.1|ALDH7A1-215|ALDH7A1|1935|protein_coding|	ALDH7A1	4.40434	0	-2.43412	0.0383284
ENST00000553362.1|ENSG00000087302.9|OTTHUMG00000152332.4|OTTHUMT00000411600.1|RTRAF-202|RTRAF|683|protein_coding|	RTRAF	9.98544	0	-3.45752	0.0234741
ENST00000558347.5|ENSG00000140416.23|OTTHUMG00000132803.19|OTTHUMT00000417088.2|TPM1-212|TPM1|1525|nonsense_mediated_decay|	TPM1	51.876	0	-5.72454	0.00166116
ENST00000559771.5|ENSG00000140455.17|OTTHUMG00000172309.4|OTTHUMT00000418506.2|USP3-215|USP3|561|protein_coding|	USP3	16.4906	0	-4.1285	0.0491887
ENST00000564316.1|ENSG00000103266.11|OTTHUMG00000121140.7|OTTHUMT00000421437.1|STUB1-203|STUB1|729|protein_coding|	STUB1	10.6463	0	-3.54179	0.0199098
ENST00000568293.1|ENSG00000169715.15|OTTHUMG00000133014.2|OTTHUMT00000434375.1|MT1E-203|MT1E|332|protein_coding|	MT1E	259.292	15.4945	-3.98008	0.0303747
ENST00000570971.2|ENSG00000167978.17|OTTHUMG00000177358.6|OTTHUMT00000436422.2|SRRM2-205|SRRM2|1132|protein_coding|	SRRM2	22.0741	0.00048568	-4.5275	0.0391664
ENST00000573945.5|ENSG00000108924.14|OTTHUMG00000177840.3|OTTHUMT00000439187.1|HLF-208|HLF|2977|protein_coding|	HLF	1.34194	0	-1.2277	0.035382
ENST00000578542.5|ENSG00000068489.13|OTTHUMG00000179362.3|OTTHUMT00000445953.1|PRR11-203|PRR11|2334|nonsense_mediated_decay|	PRR11	1.18812	0	-1.12969	0.0485059
ENST00000585132.5|ENSG00000266412.5|OTTHUMG00000188314.1|OTTHUMT00000476874.1|NCOA4-207|NCOA4|3489|protein_coding|	NCOA4	2.37446	0	-1.75465	0.0261998
ENST00000585199.1|ENSG00000108298.11|OTTHUMG00000178979.8|OTTHUMT00000444202.3|RPL19-206|RPL19|402|retained_intron|	RPL19	88.1186	0	-6.47765	0.0469325
ENST00000588627.1|ENSG00000213228.5|OTTHUMG00000157897.2|OTTHUMT00000449464.1|RPL12P38-202|RPL12P38|2319|processed_transcript|	RPL12P38	2.02203	0	-1.59552	0.0487272
ENST00000589561.5|ENSG00000129353.15|OTTHUMG00000180585.4|OTTHUMT00000452053.1|SLC44A2-210|SLC44A2|2577|retained_intron|	SLC44A2	2.35593	0	-1.74671	0.0448877
ENST00000590068.1|ENSG00000198258.11|OTTHUMG00000180214.1|OTTHUMT00000450280.1|UBL5-207|UBL5|390|protein_coding|	UBL5	79.3792	0	-6.32875	0.0106393
ENST00000590247.7|ENSG00000105185.12|OTTHUMG00000180224.7|OTTHUMT00000450320.3|PDCD5-207|PDCD5|603|protein_coding|	PDCD5	108.283	0	-6.77192	0.0388081
ENST00000594442.2|ENSG00000128016.7|OTTHUMG00000182970.4|-|ZFP36-202|ZFP36|1752|protein_coding|	ZFP36	9.88245	0.471299	-2.88684	0.0419888
ENST00000596360.1|ENSG00000006016.11|OTTHUMG00000183111.3|OTTHUMT00000465128.1|CRLF1-204|CRLF1|413|retained_intron|	CRLF1	19.7122	0	-4.37241	0.0405774
ENST00000598098.5|ENSG00000083845.9|OTTHUMG00000183530.5|OTTHUMT00000467012.1|RPS5-204|RPS5|536|protein_coding|	RPS5	60.9378	0.440653	-5.42603	0.0223998
ENST00000603536.1|ENSG00000271142.1|OTTHUMG00000184752.1|OTTHUMT00000469151.1|YWHAQP7-201|YWHAQP7|658|processed_pseudogene|	YWHAQP7	6.61208	0	-2.92829	0.0457756
ENST00000603829.1|ENSG00000270804.1|OTTHUMG00000184914.1|OTTHUMT00000469331.1|AC010326.4-202|AC010326.4|541|transcribed_processed_pseudogene|	AC010326.4	27.4159	0	-4.82863	0.0150469
ENST00000604804.5|ENSG00000089356.18|OTTHUMG00000184625.2|OTTHUMT00000468992.1|FXYD3-211|FXYD3|564|protein_coding|	FXYD3	90.427	0	-6.51455	0.0483744
ENST00000607599.5|ENSG00000258289.8|OTTHUMG00000170218.5|OTTHUMT00000408061.3|CHURC1-208|CHURC1|3615|protein_coding|	CHURC1	1.91654	0	-1.54426	0.0321082
ENST00000618074.4|ENSG00000115286.20|OTTHUMG00000168077.14|-|NDUFS7-218|NDUFS7|688|protein_coding|	NDUFS7	14.892	0	-3.99022	0.0347642
ENST00000629983.2|ENSG00000126247.11|OTTHUMG00000160811.10|-|CAPNS1-217|CAPNS1|799|protein_coding|	CAPNS1	24.5752	0	-4.67668	0.00963658
ENST00000634372.1|ENSG00000128573.26|OTTHUMG00000023131.19|OTTHUMT00000488575.1|FOXP2-219|FOXP2|309|processed_transcript|	FOXP2	68.4555	0	-6.11802	0.0263513
ENST00000636432.1|ENSG00000147862.17|OTTHUMG00000021027.8|OTTHUMT00000488970.1|NFIB-218|NFIB|1953|protein_coding|	NFIB	2.92954	0	-1.97436	0.0252297
ENST00000636569.1|ENSG00000139116.19|OTTHUMG00000169335.4|OTTHUMT00000489123.1|KIF21A-214|KIF21A|6157|protein_coding|	KIF21A	1.64817	0	-1.405	0.0110867
ENST00000640977.1|ENSG00000166598.15|OTTHUMG00000170118.3|-|HSP90B1-211|HSP90B1|1127|protein_coding|	HSP90B1	7.20354	0	-3.03625	0.0458958
ENST00000645908.1|ENSG00000122406.14|OTTHUMG00000010899.10|OTTHUMT00000494381.1|RPL5-210|RPL5|591|retained_intron|	RPL5	117.978	0	-6.89456	0.0295506
ENST00000647897.1|ENSG00000171135.15|OTTHUMG00000128523.4|OTTHUMT00000501325.1|JAGN1-202|JAGN1|1637|protein_coding|	JAGN1	4.19837	0	-2.37806	0.0184327
ENST00000651655.1|ENSG00000175390.14|OTTHUMG00000165675.4|OTTHUMT00000504419.2|EIF3F-209|EIF3F|6920|protein_coding|	EIF3F	4.53695	0.416464	-1.9668	0.0329546
ENST00000652708.1|ENSG00000106278.12|OTTHUMG00000157057.7|OTTHUMT00000504065.1|PTPRZ1-221|PTPRZ1|3417|protein_coding|	PTPRZ1	1.06144	0	-1.04365	0.0433936

## Sheet: S4
Supplementary Table S4: The differential expression analysis of the RNA-seq of patient 2: diff. medium upregulated
target_id	gennamen	mean_tpm_K	mean_tpm_A	log2FC_A	PValue
ENST00000430034.1|ENSG00000240801.1|OTTHUMG00000009394.2|OTTHUMT00000026052.1|AC132217.1-201|AC132217.1|373|lncRNA|	AC132217.1	0.226475	381.536	8.28493	0.0161679
ENST00000464611.1|ENSG00000075624.17|OTTHUMG00000023268.12|OTTHUMT00000324086.2|ACTB-207|ACTB|715|protein_coding|	ACTB	0	206.993	7.70039	0.0126755
ENST00000437936.2|ENSG00000188293.6|OTTHUMG00000182501.2|OTTHUMT00000461724.2|IGFL1-201|IGFL1|779|protein_coding|	IGFL1	0.484875	188.635	6.99674	0.00805945
ENST00000357867.8|ENSG00000115414.20|OTTHUMG00000133054.7|OTTHUMT00000256670.1|FN1-205|FN1|7898|protein_coding|	FN1	0.27628	136.256	6.74878	0.000798397
ENST00000312134.3|ENSG00000175315.3|OTTHUMG00000166750.2|OTTHUMT00000391348.2|CST6-201|CST6|592|protein_coding|	CST6	5.86508	595.144	6.44024	0.00516282
ENST00000505722.1|ENSG00000164266.10|OTTHUMG00000129730.3|OTTHUMT00000373320.1|SPINK1-202|SPINK1|244|retained_intron|	SPINK1	0.958443	151.323	6.28128	0.0491266
ENST00000459748.1|ENSG00000244398.1|OTTHUMG00000158484.1|OTTHUMT00000351134.1|AC116533.1-201|AC116533.1|321|processed_pseudogene|	AC116533.1	0	67.3243	6.09433	0.0232725
ENST00000558347.5|ENSG00000140416.23|OTTHUMG00000132803.19|OTTHUMT00000417088.2|TPM1-212|TPM1|1525|nonsense_mediated_decay|	TPM1	0.000502615	59.5943	5.92039	0.0134928
ENST00000594552.5|ENSG00000182472.9|OTTHUMG00000182525.3|OTTHUMT00000462146.1|CAPN12-204|CAPN12|1046|nonsense_mediated_decay|	CAPN12	0.701955	81.704	5.60269	0.0382357
ENST00000392951.9|ENSG00000149591.17|OTTHUMG00000167067.3|OTTHUMT00000392856.2|TAGLN-202|TAGLN|3786|protein_coding|	TAGLN	5.67324	310.016	5.54246	0.00826212
ENST00000485749.1|ENSG00000115310.18|OTTHUMG00000129337.11|OTTHUMT00000326320.1|RTN4-213|RTN4|832|retained_intron|	RTN4	0.476209	65.3818	5.49082	0.014992
ENST00000462312.5|ENSG00000108244.17|OTTHUMG00000133376.6|OTTHUMT00000257224.2|KRT23-203|KRT23|1462|nonsense_mediated_decay|	KRT23	0.00425039	44.0708	5.488	0.0168996
ENST00000223095.5|ENSG00000106366.9|OTTHUMG00000157107.3|OTTHUMT00000347458.2|SERPINE1-201|SERPINE1|3156|protein_coding|	SERPINE1	2.44647	142.34	5.37818	0.00726624
ENST00000377050.5|ENSG00000213886.4|OTTHUMG00000031289.4|OTTHUMT00000076628.4|UBD-203|UBD|894|protein_coding|	UBD	6.81507	316.93	5.34631	0.00953588
ENST00000653960.1|ENSG00000163041.12|OTTHUMG00000037507.4|OTTHUMT00000504929.1|H3-3A-205|H3-3A|582|retained_intron|	H3-3A	0	35.2134	5.17845	0.0240361
ENST00000582401.6|ENSG00000265972.6|OTTHUMG00000013755.7|OTTHUMT00000038547.4|TXNIP-204|TXNIP|2905|protein_coding|	TXNIP	0.610243	57.2474	5.17684	0.00591228
ENST00000379375.6|ENSG00000078401.7|OTTHUMG00000014266.2|OTTHUMT00000039872.2|EDN1-201|EDN1|2035|protein_coding|	EDN1	1.34113	79.9593	5.11192	0.00873151
ENST00000296695.9|ENSG00000164266.10|OTTHUMG00000129730.3|OTTHUMT00000251940.2|SPINK1-201|SPINK1|542|protein_coding|	SPINK1	0	31.519	5.02321	0.0458424
ENST00000008180.13|ENSG00000008517.18|OTTHUMG00000167498.6|OTTHUMT00000394827.2|IL32-201|IL32|1056|protein_coding|	IL32	2.96745	120.819	4.94039	0.00864852
ENST00000579774.3|ENSG00000265107.3|OTTHUMG00000014020.6|OTTHUMT00000039422.5|GJA5-202|GJA5|3177|protein_coding|	GJA5	0.190322	32.1934	4.80147	0.00935321
ENST00000381395.5|ENSG00000167244.21|OTTHUMG00000009395.13|OTTHUMT00000026059.5|IGF2-203|IGF2|4527|protein_coding|	IGF2	0.0232782	26.4062	4.74323	0.012326
ENST00000638023.1|ENSG00000122641.11|OTTHUMG00000023574.5|OTTHUMT00000489978.1|INHBA-205|INHBA|2002|protein_coding|	INHBA	2.93364	103.447	4.73076	0.0171611
ENST00000490455.1|ENSG00000106052.13|OTTHUMG00000023377.9|OTTHUMT00000327518.1|TAX1BP1-211|TAX1BP1|591|retained_intron|	TAX1BP1	0	25.0469	4.70304	0.0315322
ENST00000581254.2|ENSG00000264423.2|-|-|RN7SL718P-201|RN7SL718P|303|misc_RNA|	RN7SL718P	1.44392	60.1421	4.6449	0.0421288
ENST00000331163.11|ENSG00000100311.17|OTTHUMG00000151029.16|OTTHUMT00000321043.2|PDGFB-201|PDGFB|3728|protein_coding|	PDGFB	0.83368	44.7207	4.64003	0.0091985
ENST00000371697.4|ENSG00000148677.7|OTTHUMG00000018734.1|OTTHUMT00000049357.1|ANKRD1-201|ANKRD1|1790|protein_coding|	ANKRD1	7.44339	205.733	4.6138	0.0159978
ENST00000401992.1|ENSG00000204941.14|OTTHUMG00000151539.3|OTTHUMT00000323063.1|PSG5-204|PSG5|721|processed_transcript|	PSG5	0.216149	28.5473	4.60263	0.0314006
ENST00000439109.6|ENSG00000181019.13|OTTHUMG00000137575.3|OTTHUMT00000433982.1|NQO1-204|NQO1|924|protein_coding|	NQO1	3.25996e-09	22.021	4.52488	0.0296239
ENST00000279022.7|ENSG00000101335.10|OTTHUMG00000032387.4|OTTHUMT00000079015.4|MYL9-201|MYL9|2786|protein_coding|	MYL9	2.43556	76.6213	4.49783	0.0125683
ENST00000301071.12|ENSG00000167552.14|OTTHUMG00000169511.4|OTTHUMT00000404543.2|TUBA1A-202|TUBA1A|1672|protein_coding|	TUBA1A	8.41448	210.435	4.48919	0.0227804
ENST00000242208.5|ENSG00000122641.11|OTTHUMG00000023574.5|OTTHUMT00000250793.2|INHBA-201|INHBA|6046|protein_coding|	INHBA	1.63659	57.6837	4.47621	0.0107997
ENST00000366683.3|ENSG00000143632.14|OTTHUMG00000038006.3|-|ACTA1-201|ACTA1|1122|protein_coding|	ACTA1	0.0451251	21.5883	4.43383	0.0352271
ENST00000373109.7|ENSG00000107742.13|OTTHUMG00000018430.4|OTTHUMT00000048560.3|SPOCK2-202|SPOCK2|5224|protein_coding|	SPOCK2	0.425591	28.8421	4.38772	0.0118929
ENST00000344300.3|ENSG00000166920.12|OTTHUMG00000131424.3|OTTHUMT00000254217.2|C15orf48-201|C15orf48|875|protein_coding|	C15orf48	79.9793	1657.23	4.35595	0.0339904
ENST00000440412.1|ENSG00000215113.6|OTTHUMG00000021804.2|OTTHUMT00000057167.1|CXorf49B-201|CXorf49B|532|retained_intron|	CXorf49B	0	18.6855	4.29906	0.0446686
ENST00000452468.1|ENSG00000215115.6|OTTHUMG00000022702.2|OTTHUMT00000058911.1|CXorf49-201|CXorf49|532|retained_intron|	CXorf49	0	18.6855	4.29906	0.0446691
ENST00000620391.4|ENSG00000115221.12|OTTHUMG00000132026.8|-|ITGB6-207|ITGB6|4401|protein_coding|	ITGB6	1.66414	49.4238	4.24236	0.0215346
ENST00000368790.4|ENSG00000169509.6|OTTHUMG00000012391.2|OTTHUMT00000034511.2|CRCT1-201|CRCT1|718|protein_coding|	CRCT1	21.4858	356.806	3.99209	0.0303603
ENST00000319540.9|ENSG00000145284.12|OTTHUMG00000130293.2|OTTHUMT00000252635.2|SCD5-202|SCD5|3040|protein_coding|	SCD5	0.690278	25.715	3.98232	0.0146262
ENST00000276925.7|ENSG00000147883.12|OTTHUMG00000019691.4|OTTHUMT00000051932.3|CDKN2B-201|CDKN2B|3853|protein_coding|	CDKN2B	3.50277	69.465	3.96802	0.0310805
ENST00000558632.1|ENSG00000166920.12|OTTHUMG00000131424.3|OTTHUMT00000416544.1|C15orf48-204|C15orf48|547|retained_intron|	C15orf48	6.5263	116.375	3.96304	0.046305
ENST00000550372.5|ENSG00000135506.16|OTTHUMG00000170284.3|OTTHUMT00000408355.2|OS9-213|OS9|503|protein_coding|	OS9	0	14.5944	3.96296	0.0364395
ENST00000436775.1|ENSG00000163803.13|OTTHUMG00000152014.5|OTTHUMT00000324864.1|PLB1-207|PLB1|690|protein_coding|	PLB1	0.2654	18.1405	3.91896	0.0351476
ENST00000259818.8|ENSG00000137285.10|OTTHUMG00000014143.3|OTTHUMT00000039680.3|TUBB2B-201|TUBB2B|1922|protein_coding|	TUBB2B	0.0827734	15.3656	3.91786	0.0326061
ENST00000357980.9|ENSG00000140416.23|OTTHUMG00000132803.19|OTTHUMT00000417087.3|TPM1-205|TPM1|1807|protein_coding|	TPM1	6.63357	113.554	3.90752	0.040013
ENST00000255688.8|ENSG00000133321.11|OTTHUMG00000167850.3|OTTHUMT00000396629.3|PLAAT4-201|PLAAT4|758|protein_coding|	PLAAT4	9.66673	158.73	3.90445	0.0464072
ENST00000299502.9|ENSG00000197632.9|OTTHUMG00000060592.5|OTTHUMT00000134009.2|SERPINB2-201|SERPINB2|1906|protein_coding|	SERPINB2	1.64076	37.6786	3.87251	0.0201883
ENST00000558435.5|ENSG00000166920.12|OTTHUMG00000131424.3|OTTHUMT00000416543.2|C15orf48-203|C15orf48|500|protein_coding|	C15orf48	1.7752	39.1131	3.85341	0.0208635
ENST00000260227.5|ENSG00000137673.9|OTTHUMG00000048193.3|OTTHUMT00000109633.3|MMP7-201|MMP7|1119|protein_coding|	MMP7	0.60419	21.8911	3.83487	0.0331643
ENST00000406487.6|ENSG00000242221.9|OTTHUMG00000151547.3|OTTHUMT00000323083.2|PSG2-202|PSG2|1573|protein_coding|	PSG2	0.0159322	13.0301	3.78765	0.032407
ENST00000470318.1|ENSG00000117472.10|OTTHUMG00000007602.2|OTTHUMT00000020144.1|TSPAN1-204|TSPAN1|590|processed_transcript|	TSPAN1	0.05789	13.1315	3.73965	0.0405005
ENST00000414546.6|ENSG00000134339.9|OTTHUMG00000166484.1|OTTHUMT00000389978.1|SAA2-202|SAA2|1022|protein_coding|	SAA2	1.64816	33.1024	3.68681	0.0360164
ENST00000625474.1|ENSG00000281453.1|OTTHUMG00000189749.1|OTTHUMT00000481666.1|TGFB2-OT1-201|TGFB2-OT1|1371|lncRNA|	TGFB2-OT1	0	11.4764	3.64113	0.0307058
ENST00000564811.1|ENSG00000178741.12|OTTHUMG00000142825.4|OTTHUMT00000420151.1|COX5A-203|COX5A|568|protein_coding|	COX5A	0	11.4549	3.63865	0.0281441
ENST00000619301.4|ENSG00000152242.11|OTTHUMG00000179190.8|OTTHUMT00000445243.2|C18orf25-206|C18orf25|5264|protein_coding|	C18orf25	0.428046	16.5528	3.61959	0.0248027
ENST00000372785.3|ENSG00000168703.5|OTTHUMG00000046412.1|OTTHUMT00000107194.1|WFDC12-201|WFDC12|775|protein_coding|	WFDC12	0	11.2389	3.61341	0.0305478
ENST00000361675.7|ENSG00000122786.20|OTTHUMG00000155407.10|OTTHUMT00000339939.2|CALD1-201|CALD1|5011|protein_coding|	CALD1	1.02667	23.1835	3.57684	0.0236404
ENST00000420625.6|ENSG00000102024.18|OTTHUMG00000022237.10|-|PLS3-203|PLS3|3150|protein_coding|	PLS3	0.831593	20.4175	3.54762	0.0378462
ENST00000369516.7|ENSG00000134198.10|OTTHUMG00000011878.4|OTTHUMT00000032828.2|TSPAN2-202|TSPAN2|3216|protein_coding|	TSPAN2	0.125733	12.1266	3.54356	0.0196667
ENST00000592947.5|ENSG00000070404.10|OTTHUMG00000180593.15|OTTHUMT00000452119.3|FSTL3-206|FSTL3|2144|protein_coding|	FSTL3	2.85308	43.8206	3.54008	0.0488239
ENST00000571244.3|ENSG00000262406.3|OTTHUMG00000165848.4|OTTHUMT00000386646.4|MMP12-201|MMP12|1822|protein_coding|	MMP12	0	10.4846	3.52162	0.0319578
ENST00000451794.6|ENSG00000163121.10|OTTHUMG00000128645.8|OTTHUMT00000250520.5|NEURL3-204|NEURL3|1458|protein_coding|	NEURL3	0	10.2736	3.49488	0.0378816
ENST00000355968.10|ENSG00000196262.14|OTTHUMG00000023687.6|OTTHUMT00000341783.2|PPIA-201|PPIA|818|protein_coding|	PPIA	2.79723	41.1875	3.4738	0.0234571
ENST00000522727.5|ENSG00000156675.16|OTTHUMG00000164026.4|OTTHUMT00000376818.1|RAB11FIP1-203|RAB11FIP1|1866|protein_coding|	RAB11FIP1	4.24195	56.3708	3.45214	0.00536112
ENST00000460314.1|ENSG00000009790.15|OTTHUMG00000036480.8|OTTHUMT00000088736.1|TRAF3IP3-206|TRAF3IP3|2601|retained_intron|	TRAF3IP3	0.950811	20.3217	3.45018	0.0450788
ENST00000291552.9|ENSG00000160201.12|OTTHUMG00000086836.3|OTTHUMT00000195541.1|U2AF1-201|U2AF1|945|protein_coding|	U2AF1	0.0353101	9.89003	3.39487	0.0367459
ENST00000252804.9|ENSG00000130508.11|OTTHUMG00000059697.5|OTTHUMT00000322505.2|PXDN-201|PXDN|6817|protein_coding|	PXDN	0.868901	18.6402	3.39355	0.0381513
ENST00000261918.9|ENSG00000138623.10|OTTHUMG00000139000.5|OTTHUMT00000272904.4|SEMA7A-201|SEMA7A|3376|protein_coding|	SEMA7A	0.090543	10.302	3.37346	0.0155753
ENST00000366856.3|ENSG00000143771.12|OTTHUMG00000037635.4|OTTHUMT00000091758.1|CNIH4-201|CNIH4|808|protein_coding|	CNIH4	0.201347	11.3366	3.36022	0.0222389
ENST00000598383.3|ENSG00000269466.4|OTTHUMG00000193381.1|OTTHUMT00000366224.3|H3Y1-201|H3Y1|982|protein_coding|	H3Y1	0.120305	10.4496	3.35333	0.0176535
ENST00000281938.7|ENSG00000152137.8|OTTHUMG00000168932.2|OTTHUMT00000401647.2|HSPB8-201|HSPB8|1861|protein_coding|	HSPB8	0.271907	11.7814	3.32898	0.0282698
ENST00000267996.11|ENSG00000140416.23|OTTHUMG00000132803.19|OTTHUMT00000417091.2|TPM1-201|TPM1|1670|protein_coding|	TPM1	0	9.01297	3.3238	0.0272026
ENST00000222573.5|ENSG00000105855.10|OTTHUMG00000023594.6|OTTHUMT00000059915.4|ITGB8-201|ITGB8|8974|protein_coding|	ITGB8	0.679706	15.2723	3.27614	0.0255173
ENST00000670053.1|ENSG00000235385.2|OTTHUMG00000021149.3|OTTHUMT00000516711.1|LINC02154-203|LINC02154|1387|lncRNA|	LINC02154	0	8.67293	3.27395	0.028074
ENST00000285279.10|ENSG00000154978.13|OTTHUMG00000156124.5|OTTHUMT00000343074.2|VOPP1-201|VOPP1|2939|protein_coding|	VOPP1	1.85133	26.3366	3.26113	0.0438085
ENST00000537407.5|ENSG00000110801.14|OTTHUMG00000168945.5|OTTHUMT00000401687.1|PSMD9-204|PSMD9|1195|nonsense_mediated_decay|	PSMD9	0.131387	9.75887	3.24936	0.0148461
ENST00000418089.5|ENSG00000116701.15|OTTHUMG00000035329.4|-|NCF2-204|NCF2|2168|protein_coding|	NCF2	0.38387	11.7679	3.20574	0.00871498
ENST00000484062.1|ENSG00000163900.11|OTTHUMG00000156660.1|OTTHUMT00000345182.1|TMEM41A-207|TMEM41A|743|processed_transcript|	TMEM41A	0.123158	9.1806	3.18019	0.0427444
ENST00000439640.4|ENSG00000088832.17|OTTHUMG00000031666.4|-|FKBP1A-205|FKBP1A|1583|protein_coding|	FKBP1A	3.04428e-09	8.02047	3.1732	0.0298166
ENST00000310594.7|ENSG00000111186.13|OTTHUMG00000090375.4|OTTHUMT00000397940.1|WNT5B-201|WNT5B|2184|protein_coding|	WNT5B	0	7.78687	3.13535	0.0307854
ENST00000605357.5|ENSG00000271133.5|OTTHUMG00000185140.1|OTTHUMT00000469654.1|AC004130.2-201|AC004130.2|737|lncRNA|	AC004130.2	0.883957	15.3859	3.12062	0.0397901
ENST00000557457.1|ENSG00000185567.7|OTTHUMG00000170765.2|OTTHUMT00000410299.1|AHNAK2-204|AHNAK2|3436|protein_coding|	AHNAK2	0	7.58473	3.10177	0.0312293
ENST00000588027.5|ENSG00000261824.7|OTTHUMG00000175754.56|OTTHUMT00000452836.1|LINC00662-204|LINC00662|562|lncRNA|	LINC00662	0.350692	10.4888	3.08846	0.0153235
ENST00000406022.6|ENSG00000147403.17|OTTHUMG00000033189.13|OTTHUMT00000127777.3|RPL10-203|RPL10|748|protein_coding|	RPL10	1.26055	17.5498	3.03666	0.0323273
ENST00000592957.1|ENSG00000141759.15|OTTHUMG00000180376.3|OTTHUMT00000451039.1|TXNL4A-212|TXNL4A|546|protein_coding|	TXNL4A	0	7.05073	3.00912	0.0422866
ENST00000483972.1|ENSG00000227507.3|OTTHUMG00000031136.5|OTTHUMT00000259102.2|LTB-213|LTB|738|processed_transcript|	LTB	0.0507639	7.34487	2.98945	0.0325014
ENST00000199940.10|ENSG00000078018.20|OTTHUMG00000132962.7|OTTHUMT00000258126.1|MAP2-201|MAP2|2241|protein_coding|	MAP2	0.285733	9.20743	2.98896	0.0407096
ENST00000402434.6|ENSG00000115310.18|OTTHUMG00000129337.11|-|RTN4-207|RTN4|1456|protein_coding|	RTN4	0	6.84896	2.9725	0.0268652
ENST00000366929.4|ENSG00000092969.12|OTTHUMG00000039521.3|OTTHUMT00000095360.2|TGFB2-201|TGFB2|5053|protein_coding|	TGFB2	2.6176	27.3534	2.97042	0.00210845
ENST00000530680.1|ENSG00000182934.12|OTTHUMG00000165826.3|OTTHUMT00000386431.1|SRPRA-204|SRPRA|558|processed_transcript|	SRPRA	0	6.72894	2.95027	0.0400168
ENST00000237289.8|ENSG00000118503.15|OTTHUMG00000015664.4|OTTHUMT00000042414.1|TNFAIP3-201|TNFAIP3|4432|protein_coding|	TNFAIP3	0.675803	11.9388	2.94878	0.0213933
ENST00000394815.3|ENSG00000167767.14|OTTHUMG00000150193.2|OTTHUMT00000316757.2|KRT80-202|KRT80|3873|protein_coding|	KRT80	0.230399	8.29793	2.91778	0.0212429
ENST00000482225.1|ENSG00000115762.16|OTTHUMG00000131656.9|OTTHUMT00000331326.1|PLEKHB2-209|PLEKHB2|644|retained_intron|	PLEKHB2	0	6.53611	2.91382	0.0338609
ENST00000391809.6|ENSG00000167754.13|OTTHUMG00000183097.6|OTTHUMT00000465067.2|KLK5-202|KLK5|1405|protein_coding|	KLK5	0.211334	8.11353	2.91141	0.0260288
ENST00000458537.7|ENSG00000136603.14|OTTHUMG00000158831.7|OTTHUMT00000352351.4|SKIL-204|SKIL|7182|protein_coding|	SKIL	0.0057753	6.55865	2.90982	0.0206207
ENST00000317477.8|ENSG00000132854.19|OTTHUMG00000008971.2|OTTHUMT00000024880.1|KANK4-201|KANK4|2080|protein_coding|	KANK4	0.0591477	6.95177	2.90837	0.0485364
ENST00000409557.5|ENSG00000115963.13|OTTHUMG00000131859.4|OTTHUMT00000332346.2|RND3-203|RND3|2372|protein_coding|	RND3	0.342544	9.05857	2.90538	0.0227906
ENST00000568453.1|ENSG00000135720.13|OTTHUMG00000137523.7|OTTHUMT00000421625.1|DYNC1LI2-213|DYNC1LI2|571|retained_intron|	DYNC1LI2	1.25131	15.8421	2.90323	0.00177398
ENST00000367498.8|ENSG00000116679.16|OTTHUMG00000035384.2|OTTHUMT00000085774.2|IVNS1ABP-202|IVNS1ABP|4113|protein_coding|	IVNS1ABP	0.256431	8.38872	2.9016	0.0037314
ENST00000383694.3|ENSG00000168386.18|OTTHUMG00000159055.3|-|FILIP1L-203|FILIP1L|3280|protein_coding|	FILIP1L	0.160328	7.6249	2.89397	0.0180322
ENST00000391860.7|ENSG00000177614.11|OTTHUMG00000037759.6|OTTHUMT00000092104.5|PGBD5-201|PGBD5|10914|protein_coding|	PGBD5	0.128029	7.34453	2.88703	0.0162581
ENST00000392194.5|ENSG00000078018.20|OTTHUMG00000132962.7|OTTHUMT00000256522.1|MAP2-205|MAP2|5303|protein_coding|	MAP2	0.0961548	7.0627	2.87881	0.0197535
ENST00000586778.1|ENSG00000161547.17|OTTHUMG00000177547.6|OTTHUMT00000451362.1|SRSF2-209|SRSF2|1001|retained_intron|	SRSF2	0.627461	10.9557	2.877	0.00306914
ENST00000394171.6|ENSG00000185551.15|OTTHUMG00000149848.7|-|NR2F2-202|NR2F2|3501|protein_coding|	NR2F2	0	6.18864	2.84572	0.0295812
ENST00000622850.2|ENSG00000079459.13|OTTHUMG00000090801.7|-|FDFT1-225|FDFT1|1987|protein_coding|	FDFT1	1.11829e-06	6.16903	2.84178	0.0212911
ENST00000344911.8|ENSG00000074527.13|OTTHUMG00000170290.5|OTTHUMT00000408373.1|NTN4-202|NTN4|3152|protein_coding|	NTN4	0.970095	13.0245	2.83162	0.0353257
ENST00000402603.8|ENSG00000170848.16|OTTHUMG00000151127.5|OTTHUMT00000321437.2|PSG6-204|PSG6|1412|protein_coding|	PSG6	0	5.93459	2.79381	0.0282444
ENST00000371826.4|ENSG00000119922.10|OTTHUMG00000018707.3|OTTHUMT00000049293.2|IFIT2-201|IFIT2|3393|protein_coding|	IFIT2	0.453963	9.07487	2.7927	0.0286155
ENST00000497377.5|ENSG00000234745.11|OTTHUMG00000031153.7|OTTHUMT00000258076.2|HLA-B-254|HLA-B|917|retained_intron|	HLA-B	0.66079	10.4504	2.78545	0.0101077
ENST00000295633.8|ENSG00000163430.12|OTTHUMG00000159440.3|OTTHUMT00000355399.2|FSTL1-201|FSTL1|5682|protein_coding|	FSTL1	0.820502	11.5436	2.78454	0.0479358
ENST00000444286.1|ENSG00000230937.12|OTTHUMG00000036267.13|OTTHUMT00000088520.1|MIR205HG-207|MIR205HG|523|retained_intron|	MIR205HG	0	5.87147	2.78062	0.0273971
ENST00000576153.5|ENSG00000161921.16|OTTHUMG00000090761.5|OTTHUMT00000439576.2|CXCL16-205|CXCL16|1484|protein_coding|	CXCL16	9.48543e-05	5.83851	2.77355	0.0333564
ENST00000490543.5|ENSG00000133226.17|OTTHUMG00000003320.5|OTTHUMT00000009303.2|SRRM1-217|SRRM1|673|processed_transcript|	SRRM1	0.303597	7.84516	2.76239	0.014007
ENST00000546027.5|ENSG00000166396.13|OTTHUMG00000060591.5|-|SERPINB7-207|SERPINB7|1951|protein_coding|	SERPINB7	1.16048	13.6312	2.75962	0.0423997
ENST00000536410.6|ENSG00000100612.14|OTTHUMG00000140331.7|OTTHUMT00000411805.2|DHRS7-202|DHRS7|1194|protein_coding|	DHRS7	1.82068	18.0773	2.75774	0.0139696
ENST00000540871.5|ENSG00000100902.11|OTTHUMG00000140221.4|OTTHUMT00000411283.2|PSMA6-202|PSMA6|912|protein_coding|	PSMA6	0.00131093	5.6865	2.73936	0.0307233
ENST00000338415.8|ENSG00000115828.17|OTTHUMG00000100963.5|OTTHUMT00000218572.3|QPCT-201|QPCT|1683|protein_coding|	QPCT	0.378873	8.17651	2.73446	0.0401228
ENST00000525866.5|ENSG00000204381.11|OTTHUMG00000166721.3|OTTHUMT00000391189.1|LAYN-205|LAYN|2172|nonsense_mediated_decay|	LAYN	0.373889	8.08967	2.72596	0.0226994
ENST00000306675.5|ENSG00000170214.5|OTTHUMG00000130327.3|OTTHUMT00000252676.3|ADRA1B-201|ADRA1B|2507|protein_coding|	ADRA1B	0.0755684	6.01066	2.70445	0.0495129
ENST00000545747.1|ENSG00000111186.13|OTTHUMG00000090375.4|OTTHUMT00000397944.1|WNT5B-209|WNT5B|1005|processed_transcript|	WNT5B	0.0861938	6.03222	2.6947	0.0465081
ENST00000397858.5|ENSG00000165795.23|OTTHUMG00000029619.9|-|NDRG2-211|NDRG2|2054|protein_coding|	NDRG2	1.45363	14.8508	2.69157	0.0327644
ENST00000538972.1|ENSG00000052126.14|OTTHUMG00000167921.3|OTTHUMT00000397021.1|PLEKHA5-214|PLEKHA5|2072|protein_coding|	PLEKHA5	0.510858	8.5704	2.66321	0.0427883
ENST00000366684.7|ENSG00000143632.14|OTTHUMG00000038006.3|OTTHUMT00000092781.1|ACTA1-202|ACTA1|1491|protein_coding|	ACTA1	0	5.31871	2.65963	0.0410694
ENST00000262768.11|ENSG00000035862.12|OTTHUMG00000154517.4|OTTHUMT00000335662.1|TIMP2-201|TIMP2|3652|protein_coding|	TIMP2	0.072266	5.70958	2.64556	0.0105644
ENST00000622942.1|ENSG00000280064.1|OTTHUMG00000164037.2|OTTHUMT00000376898.1|AC130304.1-201|AC130304.1|2385|TEC|	AC130304.1	1.75479	15.9735	2.62327	0.0270216
ENST00000422605.6|ENSG00000114019.14|OTTHUMG00000159777.7|OTTHUMT00000358149.1|AMOTL2-202|AMOTL2|4335|protein_coding|	AMOTL2	1.46287	14.0232	2.60878	0.0473831
ENST00000340093.8|ENSG00000011422.12|OTTHUMG00000182778.3|OTTHUMT00000463571.2|PLAUR-203|PLAUR|1368|protein_coding|	PLAUR	0.163798	6.02579	2.59382	0.0382078
ENST00000536981.5|ENSG00000168003.17|OTTHUMG00000074091.8|OTTHUMT00000396053.1|SLC3A2-208|SLC3A2|1486|protein_coding|	SLC3A2	0.0945689	5.58446	2.5887	0.0144497
ENST00000311623.9|ENSG00000174792.11|OTTHUMG00000130104.2|OTTHUMT00000252410.1|ODAPH-201|ODAPH|788|protein_coding|	ODAPH	0.0145391	5.07773	2.58271	0.0399912
ENST00000481830.5|ENSG00000146574.15|OTTHUMG00000152441.3|OTTHUMT00000326012.1|CCZ1B-209|CCZ1B|409|processed_transcript|	CCZ1B	1.37949	13.0573	2.5626	0.00426886
ENST00000335757.10|ENSG00000129353.15|OTTHUMG00000180585.4|OTTHUMT00000452045.2|SLC44A2-201|SLC44A2|3374|protein_coding|	SLC44A2	0.546431	8.13363	2.56225	0.0236463
ENST00000278222.7|ENSG00000148965.10|OTTHUMG00000166483.2|OTTHUMT00000389988.2|SAA4-201|SAA4|630|protein_coding|	SAA4	1.3688	12.8584	2.54854	0.0427783
ENST00000367468.10|ENSG00000073756.12|OTTHUMG00000035473.4|OTTHUMT00000086157.4|PTGS2-201|PTGS2|4510|protein_coding|	PTGS2	0.169338	5.78741	2.53717	0.0365495
ENST00000517597.5|ENSG00000104325.7|OTTHUMG00000163829.4|OTTHUMT00000375827.1|DECR1-204|DECR1|897|nonsense_mediated_decay|	DECR1	0.593669	8.20713	2.5304	0.0133032
ENST00000532414.3|ENSG00000254726.3|OTTHUMG00000017465.4|OTTHUMT00000046218.4|MEX3A-202|MEX3A|6591|protein_coding|	MEX3A	0.11473	5.24844	2.4868	0.0239733
ENST00000395813.5|ENSG00000153113.24|OTTHUMG00000128413.11|-|CAST-207|CAST|4356|protein_coding|	CAST	0	4.5974	2.48476	0.0204927
ENST00000493293.5|ENSG00000058085.15|OTTHUMG00000035520.4|OTTHUMT00000086260.3|LAMC2-204|LAMC2|4313|protein_coding|	LAMC2	0.684907	8.3934	2.47898	0.0488285
ENST00000258187.9|ENSG00000103034.14|OTTHUMG00000133485.18|OTTHUMT00000257382.6|NDRG4-201|NDRG4|3324|protein_coding|	NDRG4	0	4.56723	2.47696	0.0362985
ENST00000307834.9|ENSG00000173559.14|OTTHUMG00000132720.7|OTTHUMT00000334781.2|NABP1-201|NABP1|1914|nonsense_mediated_decay|	NABP1	0	4.56473	2.47631	0.030036
ENST00000298198.5|ENSG00000165434.8|OTTHUMG00000168132.2|OTTHUMT00000398324.2|PGM2L1-201|PGM2L1|8477|protein_coding|	PGM2L1	0.38914	6.72818	2.47594	0.0358607
ENST00000402580.7|ENSG00000196419.13|OTTHUMG00000151190.3|OTTHUMT00000321687.2|XRCC6-203|XRCC6|2006|protein_coding|	XRCC6	0.338441	6.44052	2.47485	0.0019722
ENST00000330938.8|ENSG00000183255.12|OTTHUMG00000090254.2|OTTHUMT00000206553.2|PTTG1IP-201|PTTG1IP|2600|protein_coding|	PTTG1IP	0.44372	6.98914	2.46825	0.0317504
ENST00000299964.4|ENSG00000166741.8|OTTHUMG00000168245.1|OTTHUMT00000398953.1|NNMT-201|NNMT|2012|protein_coding|	NNMT	0.463102	7.03527	2.45732	0.00945284
ENST00000440324.5|ENSG00000162614.19|OTTHUMG00000040533.4|OTTHUMT00000097551.2|NEXN-205|NEXN|1456|protein_coding|	NEXN	0.244026	5.78604	2.44755	0.0457271
ENST00000421182.5|ENSG00000115414.20|OTTHUMG00000133054.7|OTTHUMT00000337226.1|FN1-207|FN1|8103|protein_coding|	FN1	0	4.45215	2.44682	0.0191584
ENST00000360981.8|ENSG00000244274.8|OTTHUMG00000032576.2|OTTHUMT00000079439.1|DBNDD2-202|DBNDD2|1078|protein_coding|	DBNDD2	0	4.43583	2.4425	0.0453783
ENST00000371811.4|ENSG00000119917.14|OTTHUMG00000018708.2|OTTHUMT00000049295.1|IFIT3-201|IFIT3|2455|protein_coding|	IFIT3	0	4.39669	2.43208	0.0432436
ENST00000419821.6|ENSG00000135090.14|OTTHUMG00000168875.11|OTTHUMT00000401458.3|TAOK3-202|TAOK3|4301|protein_coding|	TAOK3	4.19162e-06	4.2549	2.39366	0.0408956
ENST00000485928.5|ENSG00000134686.18|OTTHUMG00000004133.1|OTTHUMT00000011898.1|PHC2-210|PHC2|2548|processed_transcript|	PHC2	0.000663506	4.23264	2.38658	0.0401422
ENST00000560410.5|ENSG00000100911.16|OTTHUMG00000028797.7|OTTHUMT00000415542.1|PSME2-213|PSME2|755|protein_coding|	PSME2	0.000233094	4.19726	2.37742	0.0401332
ENST00000612821.4|ENSG00000140465.14|OTTHUMG00000142812.5|-|CYP1A1-209|CYP1A1|2402|protein_coding|	CYP1A1	0.00993683	4.14694	2.34945	0.0344156
ENST00000587393.5|ENSG00000104964.15|OTTHUMG00000180567.4|OTTHUMT00000452155.1|TLE5-209|TLE5|1082|retained_intron|	TLE5	0	4.09577	2.3493	0.0370875
ENST00000309190.9|ENSG00000153113.24|OTTHUMG00000128413.11|OTTHUMT00000250198.2|CAST-201|CAST|4282|protein_coding|	CAST	1.46904e-10	3.9561	2.30921	0.0308198
ENST00000514030.1|ENSG00000205302.7|OTTHUMG00000163020.3|OTTHUMT00000371399.1|SNX2-212|SNX2|823|retained_intron|	SNX2	0	3.91525	2.29726	0.0329105
ENST00000546286.5|ENSG00000211455.8|OTTHUMG00000169284.3|OTTHUMT00000403303.1|STK38L-213|STK38L|477|nonsense_mediated_decay|	STK38L	0.179186	4.77767	2.2927	0.0483113
ENST00000249822.9|ENSG00000128989.11|OTTHUMG00000172677.3|OTTHUMT00000419835.1|ARPP19-201|ARPP19|5366|protein_coding|	ARPP19	0.231886	5.01742	2.28828	0.0151304
ENST00000373826.3|ENSG00000188060.7|OTTHUMG00000003656.2|OTTHUMT00000010371.1|RAB42-201|RAB42|1950|protein_coding|	RAB42	0.0695001	4.223	2.28794	0.0436818
ENST00000480999.1|ENSG00000234127.9|OTTHUMG00000031041.5|OTTHUMT00000253444.1|TRIM26-269|TRIM26|3114|retained_intron|	TRIM26	0.373133	5.68069	2.28253	0.00154241
ENST00000595585.1|ENSG00000167754.13|OTTHUMG00000183097.6|OTTHUMT00000465058.3|KLK5-205|KLK5|1301|retained_intron|	KLK5	0	3.85797	2.28035	0.0282279
ENST00000356493.10|ENSG00000165283.16|OTTHUMG00000019851.4|OTTHUMT00000052273.2|STOML2-201|STOML2|1365|protein_coding|	STOML2	0	3.81997	2.26902	0.0259849
ENST00000358528.9|ENSG00000009307.16|OTTHUMG00000012060.6|OTTHUMT00000033397.2|CSDE1-203|CSDE1|4097|protein_coding|	CSDE1	0.315334	5.28274	2.25597	0.00454432
ENST00000369515.6|ENSG00000134198.10|OTTHUMG00000011878.4|OTTHUMT00000032829.1|TSPAN2-201|TSPAN2|793|protein_coding|	TSPAN2	0	3.71294	2.23663	0.0409786
ENST00000391791.4|ENSG00000105568.18|OTTHUMG00000137367.5|OTTHUMT00000462760.1|PPP2R1A-202|PPP2R1A|979|protein_coding|	PPP2R1A	0.204058	4.66298	2.23366	0.0158153
ENST00000560481.2|ENSG00000259357.2|OTTHUMG00000172567.2|OTTHUMT00000419191.2|AL590133.2-201|AL590133.2|631|lncRNA|	AL590133.2	1.81948	12.1495	2.2215	0.0446982
ENST00000586248.5|ENSG00000261824.7|OTTHUMG00000175754.56|OTTHUMT00000452839.1|LINC00662-202|LINC00662|669|lncRNA|	LINC00662	0.131186	4.24242	2.2124	0.026462
ENST00000453700.7|ENSG00000155034.19|OTTHUMG00000151832.2|-|FBXL18-203|FBXL18|1932|protein_coding|	FBXL18	0	3.61395	2.206	0.0331304
ENST00000421582.2|ENSG00000159884.12|OTTHUMG00000019868.2|OTTHUMT00000052329.1|CCDC107-205|CCDC107|1324|protein_coding|	CCDC107	0.494274	5.82699	2.19181	0.0314655
ENST00000444210.2|ENSG00000230733.2|OTTHUMG00000151833.2|OTTHUMT00000324095.2|AC092171.2-201|AC092171.2|3251|lncRNA|	AC092171.2	0	3.56585	2.19088	0.0364576
ENST00000432137.1|ENSG00000213362.3|OTTHUMG00000019586.1|OTTHUMT00000051771.1|FTH1P12-201|FTH1P12|551|processed_pseudogene|	FTH1P12	0.790245	6.87484	2.13709	0.04439
ENST00000409650.5|ENSG00000071082.11|OTTHUMG00000130687.8|OTTHUMT00000329107.1|RPL31-206|RPL31|770|protein_coding|	RPL31	0	3.38747	2.13339	0.0276176
ENST00000564241.5|ENSG00000166454.10|OTTHUMG00000176469.5|OTTHUMT00000432143.2|ATMIN-204|ATMIN|4803|protein_coding|	ATMIN	0.000125846	3.37952	2.13059	0.031283
ENST00000394236.9|ENSG00000184500.16|OTTHUMG00000150354.7|OTTHUMT00000317762.4|PROS1-202|PROS1|3372|protein_coding|	PROS1	0.0814434	3.72199	2.12644	0.0131143
ENST00000592076.5|ENSG00000141524.16|OTTHUMG00000177466.6|OTTHUMT00000438441.1|TMC6-222|TMC6|693|processed_transcript|	TMC6	1.08697	8.10323	2.12497	0.0245918
ENST00000587190.5|ENSG00000049759.19|OTTHUMG00000179875.12|OTTHUMT00000449048.2|NEDD4L-216|NEDD4L|553|protein_coding|	NEDD4L	0.0990893	3.7714	2.1181	0.0479238
ENST00000398399.7|ENSG00000206538.9|OTTHUMG00000158984.4|OTTHUMT00000352805.3|VGLL3-202|VGLL3|10438|protein_coding|	VGLL3	0.0518803	3.54543	2.11145	0.0299501
ENST00000398514.7|ENSG00000113657.13|OTTHUMG00000163437.4|OTTHUMT00000373421.2|DPYSL3-202|DPYSL3|5309|protein_coding|	DPYSL3	0.0906197	3.65345	2.09315	0.0438359
ENST00000361115.4|ENSG00000151882.11|OTTHUMG00000094811.3|OTTHUMT00000211631.2|CCL28-201|CCL28|3126|protein_coding|	CCL28	0.169634	3.99035	2.09308	0.0102805
ENST00000503152.2|ENSG00000177738.4|OTTHUMG00000162133.5|OTTHUMT00000368049.2|AC025171.1-203|AC025171.1|646|lncRNA|	AC025171.1	0.40342	4.98526	2.09247	0.031081
ENST00000544417.5|ENSG00000166710.20|OTTHUMG00000131247.4|-|B2M-202|B2M|933|protein_coding|	B2M	1.23282	8.51257	2.09097	0.0395835
ENST00000473377.5|ENSG00000143375.15|OTTHUMG00000012497.16|OTTHUMT00000034901.1|CGN-206|CGN|2956|retained_intron|	CGN	0.328391	4.65653	2.09024	0.0270634
ENST00000397278.8|ENSG00000100342.21|OTTHUMG00000030427.9|OTTHUMT00000319100.4|APOL1-202|APOL1|2795|protein_coding|	APOL1	0.693447	6.2091	2.08986	0.000507254
ENST00000518237.6|ENSG00000131203.13|OTTHUMG00000164057.6|OTTHUMT00000376987.2|IDO1-202|IDO1|1849|protein_coding|	IDO1	0.0559014	3.49245	2.08903	0.0457445
ENST00000377960.9|ENSG00000122694.16|OTTHUMG00000019900.3|OTTHUMT00000052414.2|GLIPR2-202|GLIPR2|1895|protein_coding|	GLIPR2	0	3.21187	2.07446	0.0257279
ENST00000372980.4|ENSG00000149596.7|OTTHUMG00000033037.3|OTTHUMT00000080307.3|JPH2-202|JPH2|9502|protein_coding|	JPH2	0.0250919	3.29742	2.06772	0.0254216
ENST00000478267.5|ENSG00000188313.13|OTTHUMG00000159427.5|OTTHUMT00000355348.1|PLSCR1-210|PLSCR1|870|nonsense_mediated_decay|	PLSCR1	0	3.1617	2.05717	0.0273991
ENST00000619305.1|ENSG00000168275.16|OTTHUMG00000037945.2|-|COA6-204|COA6|697|protein_coding|	COA6	3.08183	15.8991	2.04965	0.0134093
ENST00000676431.1|ENSG00000114354.15|OTTHUMG00000159085.4|-|TFG-235|TFG|1793|protein_coding|	TFG	0.0800448	3.45793	2.04528	0.0173611
ENST00000413644.6|ENSG00000135535.17|OTTHUMG00000015339.4|OTTHUMT00000041740.1|CD164-204|CD164|2414|protein_coding|	CD164	0	3.10812	2.03848	0.0315982
ENST00000637071.1|ENSG00000186184.19|OTTHUMG00000016635.10|OTTHUMT00000490661.1|POLR1D-220|POLR1D|1943|protein_coding|	POLR1D	8.39807e-07	3.09115	2.03251	0.0374865
ENST00000533193.5|ENSG00000087884.14|OTTHUMG00000166651.2|OTTHUMT00000390982.1|AAMDC-211|AAMDC|606|protein_coding|	AAMDC	0.16927	3.77125	2.02876	0.0332585
ENST00000446342.5|ENSG00000122861.16|OTTHUMG00000018494.6|-|PLAU-202|PLAU|2658|protein_coding|	PLAU	0.322183	4.3681	2.02149	0.0334235
ENST00000375071.4|ENSG00000158825.6|OTTHUMG00000002845.2|OTTHUMT00000007965.2|CDA-201|CDA|809|protein_coding|	CDA	0.233501	3.95454	2.00599	0.0312082
ENST00000377095.10|ENSG00000013306.16|OTTHUMG00000132628.4|OTTHUMT00000457745.2|SLC25A39-202|SLC25A39|1581|protein_coding|	SLC25A39	0.33789	4.37375	2.00597	0.00421816
ENST00000663781.1|ENSG00000175061.18|OTTHUMG00000058990.25|OTTHUMT00000513473.1|SNHG29-243|SNHG29|904|lncRNA|	SNHG29	0.895805	6.53453	1.99071	0.00268413
ENST00000389224.7|ENSG00000140992.19|OTTHUMG00000128874.8|OTTHUMT00000268248.3|PDPK1-203|PDPK1|2416|protein_coding|	PDPK1	0	2.96269	1.98648	0.0399572
ENST00000457918.6|ENSG00000143575.15|OTTHUMG00000035978.5|OTTHUMT00000087653.2|HAX1-204|HAX1|914|protein_coding|	HAX1	0.944545	6.69825	1.9851	0.030626
ENST00000381980.9|ENSG00000154274.15|OTTHUMG00000128580.3|OTTHUMT00000250433.2|C4orf19-202|C4orf19|3643|protein_coding|	C4orf19	0.0979687	3.3448	1.98445	0.036391
ENST00000374882.8|ENSG00000204264.12|OTTHUMG00000031285.6|OTTHUMT00000076617.3|PSMB8-202|PSMB8|1124|protein_coding|	PSMB8	0.639261	5.45105	1.97649	0.0269573
ENST00000449723.7|ENSG00000183283.16|OTTHUMG00000169649.7|-|DAZAP2-205|DAZAP2|2098|protein_coding|	DAZAP2	1.09716	7.24007	1.97422	0.00125474
ENST00000577850.1|ENSG00000265618.1|OTTHUMG00000179413.1|OTTHUMT00000446164.1|AC002094.2-201|AC002094.2|1121|lncRNA|	AC002094.2	0.702401	5.66788	1.96966	0.00789188
ENST00000371153.9|ENSG00000132854.19|OTTHUMG00000008971.2|OTTHUMT00000024877.2|KANK4-204|KANK4|5499|protein_coding|	KANK4	0.0371908	3.02833	1.9575	0.0353149
ENST00000368006.8|ENSG00000158796.17|OTTHUMG00000033104.7|OTTHUMT00000080582.2|DEDD-202|DEDD|2344|protein_coding|	DEDD	7.4699e-11	2.87069	1.95259	0.0317524
ENST00000342320.8|ENSG00000168214.20|OTTHUMG00000097793.10|OTTHUMT00000215047.3|RBPJ-202|RBPJ|5761|protein_coding|	RBPJ	2.14968e-08	2.8465	1.94355	0.0256759
ENST00000607993.5|ENSG00000227617.9|OTTHUMG00000153980.7|OTTHUMT00000472759.1|CERS6-AS1-207|CERS6-AS1|489|lncRNA|	CERS6-AS1	2.60695	12.8042	1.93626	0.00239475
ENST00000643920.1|ENSG00000253352.9|OTTHUMG00000030444.9|OTTHUMT00000495121.1|TUG1-215|TUG1|4449|processed_transcript|	TUG1	0.122817	3.26288	1.92471	0.00449642
ENST00000260508.9|ENSG00000137944.18|OTTHUMG00000010617.9|OTTHUMT00000029300.4|KYAT3-201|KYAT3|1815|protein_coding|	KYAT3	0.141446	3.31799	1.9195	0.00495667
ENST00000261023.8|ENSG00000138448.12|OTTHUMG00000132635.6|OTTHUMT00000255882.3|ITGAV-201|ITGAV|7039|protein_coding|	ITGAV	0.321715	3.99509	1.9181	0.0190036
ENST00000396724.3|ENSG00000251600.8|OTTHUMG00000161311.12|OTTHUMT00000365277.1|AC107223.1-205|AC107223.1|473|lncRNA|	AC107223.1	0.482227	4.56835	1.90948	0.0470892
ENST00000537169.1|ENSG00000102401.20|OTTHUMG00000022035.4|-|ARMCX3-207|ARMCX3|3318|protein_coding|	ARMCX3	1.86188	9.70421	1.90315	0.00819347
ENST00000336708.11|ENSG00000221926.13|OTTHUMG00000059067.8|-|TRIM16-201|TRIM16|2900|protein_coding|	TRIM16	0.122725	3.14503	1.88438	0.0442836
ENST00000418458.6|ENSG00000163938.17|OTTHUMG00000158752.4|OTTHUMT00000352032.2|GNL3-202|GNL3|1933|protein_coding|	GNL3	2.63984e-05	2.68504	1.88164	0.0449379
ENST00000294702.6|ENSG00000162676.12|OTTHUMG00000010897.2|OTTHUMT00000030055.2|GFI1-201|GFI1|4554|protein_coding|	GFI1	0.0295537	2.79215	1.881	0.0257482
ENST00000359995.10|ENSG00000161547.17|OTTHUMG00000177547.6|OTTHUMT00000437490.2|SRSF2-202|SRSF2|1888|protein_coding|	SRSF2	0.0746847	2.94722	1.87692	0.0175023
ENST00000522268.1|ENSG00000147439.13|OTTHUMG00000163844.2|OTTHUMT00000375906.1|BIN3-210|BIN3|321|protein_coding|	BIN3	1.66318	8.74257	1.87115	0.0402414
ENST00000373789.8|ENSG00000182010.11|OTTHUMG00000018299.6|OTTHUMT00000091618.2|RTKN2-202|RTKN2|6886|protein_coding|	RTKN2	0.16482	3.21565	1.85565	0.0207756
ENST00000342785.8|ENSG00000038427.16|OTTHUMG00000131321.7|-|VCAN-202|VCAN|7154|protein_coding|	VCAN	0.0491123	2.79159	1.85363	0.0103976
ENST00000369883.3|ENSG00000166275.16|OTTHUMG00000018975.3|OTTHUMT00000050111.2|BORCS7-202|BORCS7|838|protein_coding|	BORCS7	0.142418	3.12585	1.8526	0.0176363
ENST00000665738.1|ENSG00000225733.6|OTTHUMG00000155555.3|OTTHUMT00000527922.1|FGD5-AS1-209|FGD5-AS1|3754|lncRNA|	FGD5-AS1	6.9031e-10	2.59221	1.84487	0.0287507
ENST00000641730.1|ENSG00000237988.5|OTTHUMG00000031230.4|OTTHUMT00000493103.1|OR2I1P-208|OR2I1P|5365|processed_transcript|	OR2I1P	0.07619	2.82591	1.82987	0.0317431
ENST00000674851.1|ENSG00000106105.15|OTTHUMG00000152769.2|-|GARS1-216|GARS1|2252|protein_coding|	GARS1	0.207347	3.28603	1.8278	0.00372835
ENST00000610049.1|ENSG00000273221.1|OTTHUMG00000186363.1|OTTHUMT00000473004.1|AL355816.2-201|AL355816.2|647|lncRNA|	AL355816.2	0.0829093	2.82018	1.81873	0.0477864
ENST00000403027.6|ENSG00000155508.13|OTTHUMG00000130192.3|OTTHUMT00000377455.1|CNOT8-202|CNOT8|2604|protein_coding|	CNOT8	0	2.50748	1.81043	0.0314373
ENST00000302351.8|ENSG00000171617.14|OTTHUMG00000102059.8|OTTHUMT00000219862.3|ENC1-201|ENC1|5520|protein_coding|	ENC1	0.128299	2.92493	1.79852	0.00289372
ENST00000619360.6|ENSG00000146232.17|OTTHUMG00000014762.9|OTTHUMT00000040733.6|NFKBIE-204|NFKBIE|2344|protein_coding|	NFKBIE	0.344783	3.65886	1.7926	0.0430982
ENST00000304129.9|ENSG00000169129.15|OTTHUMG00000019086.4|OTTHUMT00000050462.2|AFAP1L2-201|AFAP1L2|3722|protein_coding|	AFAP1L2	0.00017	2.45497	1.78843	0.0451696
ENST00000627949.4|ENSG00000198954.9|OTTHUMG00000018363.7|-|KIFBP-205|KIFBP|2059|retained_intron|	KIFBP	0	2.44418	1.78416	0.0491989
ENST00000485507.5|ENSG00000084072.17|OTTHUMG00000009248.5|OTTHUMT00000025653.1|PPIE-213|PPIE|783|retained_intron|	PPIE	0.270563	3.35021	1.77562	0.0323217
ENST00000610086.1|ENSG00000182165.18|OTTHUMG00000130822.10|OTTHUMT00000471664.1|TP53TG1-206|TP53TG1|849|lncRNA|	TP53TG1	0	2.41395	1.77144	0.0411222
ENST00000397676.8|ENSG00000214160.10|OTTHUMG00000156823.4|OTTHUMT00000346033.2|ALG3-201|ALG3|1552|protein_coding|	ALG3	0.43908	3.86322	1.75676	0.027102
ENST00000613488.3|ENSG00000275993.3|OTTHUMG00000189394.2|OTTHUMT00000479550.2|SIK1B-201|SIK1B|4747|protein_coding|	SIK1B	0.113033	2.74943	1.75218	0.0166175
ENST00000616321.4|ENSG00000172725.14|OTTHUMG00000167775.4|OTTHUMT00000476369.1|CORO1B-209|CORO1B|4464|nonsense_mediated_decay|	CORO1B	0.173887	2.94572	1.74899	0.0405318
ENST00000375664.8|ENSG00000095787.23|OTTHUMG00000017872.11|OTTHUMT00000047370.2|WAC-205|WAC|5924|protein_coding|	WAC	0.000736245	2.34419	1.7406	0.0245014
ENST00000383675.6|ENSG00000163608.15|OTTHUMG00000159286.7|OTTHUMT00000354406.1|NEPRO-202|NEPRO|4672|protein_coding|	NEPRO	0	2.32409	1.73296	0.0268
ENST00000325577.8|ENSG00000113456.19|OTTHUMG00000090783.4|OTTHUMT00000207568.2|RAD1-201|RAD1|1153|nonsense_mediated_decay|	RAD1	0	2.32217	1.73212	0.0417719
ENST00000630695.2|ENSG00000077721.16|OTTHUMG00000022275.5|OTTHUMT00000483400.1|UBE2A-210|UBE2A|1771|protein_coding|	UBE2A	0.51316	3.9877	1.72081	0.0279747
ENST00000338631.10|ENSG00000100813.14|OTTHUMG00000028716.8|OTTHUMT00000071709.3|ACIN1-202|ACIN1|2445|protein_coding|	ACIN1	0.535358	4.05579	1.71936	0.00991513
ENST00000530912.5|ENSG00000165916.8|OTTHUMG00000167692.4|OTTHUMT00000395661.1|PSMC3-209|PSMC3|1390|protein_coding|	PSMC3	0	2.29065	1.71837	0.0414623
ENST00000570892.1|ENSG00000167695.15|OTTHUMG00000177491.6|OTTHUMT00000437160.1|TLCD3A-204|TLCD3A|677|processed_transcript|	TLCD3A	0.291602	3.24122	1.71532	0.0439188
ENST00000505863.1|ENSG00000181381.13|OTTHUMG00000161412.4|OTTHUMT00000364841.3|DDX60L-206|DDX60L|2605|protein_coding|	DDX60L	0.448024	3.75409	1.71508	0.0369501
ENST00000264904.8|ENSG00000138768.15|OTTHUMG00000160952.9|OTTHUMT00000366946.3|USO1-201|USO1|4135|protein_coding|	USO1	0.0520303	2.44851	1.7128	0.0285419
ENST00000544404.5|ENSG00000162813.18|OTTHUMG00000037435.7|-|BPNT1-210|BPNT1|2379|protein_coding|	BPNT1	4.68741e-06	2.24815	1.69961	0.0463645
ENST00000656384.1|ENSG00000230606.11|OTTHUMG00000152989.12|OTTHUMT00000518360.1|AC092683.1-218|AC092683.1|1243|lncRNA|	AC092683.1	0.169559	2.79847	1.69945	0.0430679
ENST00000410026.7|ENSG00000173559.14|OTTHUMG00000132720.7|OTTHUMT00000334782.3|NABP1-204|NABP1|11524|protein_coding|	NABP1	0	2.24768	1.69941	0.0321941
ENST00000368042.7|ENSG00000026751.17|OTTHUMG00000024008.5|OTTHUMT00000060466.1|SLAMF7-202|SLAMF7|2365|protein_coding|	SLAMF7	0.194063	2.87672	1.69896	0.0387661
ENST00000620854.4|ENSG00000111859.17|OTTHUMG00000014255.8|-|NEDD9-216|NEDD9|4086|protein_coding|	NEDD9	0.125549	2.6458	1.69561	0.0349461
ENST00000369124.5|ENSG00000023902.14|OTTHUMG00000012510.6|OTTHUMT00000034962.2|PLEKHO1-201|PLEKHO1|2114|protein_coding|	PLEKHO1	0.238278	3.00089	1.69198	0.0415188
ENST00000621379.4|ENSG00000006652.15|OTTHUMG00000155124.8|-|IFRD1-217|IFRD1|3232|protein_coding|	IFRD1	0.200209	2.864	1.68681	0.00158209
ENST00000530455.5|ENSG00000182307.14|OTTHUMG00000165256.3|OTTHUMT00000382998.1|C8orf33-204|C8orf33|2676|retained_intron|	C8orf33	6.2206e-08	2.21042	1.68276	0.0404357
ENST00000368599.4|ENSG00000178033.6|OTTHUMG00000015442.2|OTTHUMT00000041956.2|CALHM5-201|CALHM5|9787|protein_coding|	CALHM5	0.00471417	2.21776	1.67927	0.0325882
ENST00000520931.5|ENSG00000145901.16|OTTHUMG00000163722.7|OTTHUMT00000374909.1|TNIP1-208|TNIP1|2680|protein_coding|	TNIP1	0	2.20156	1.67878	0.0365269
ENST00000673199.1|ENSG00000112245.12|OTTHUMG00000014949.6|OTTHUMT00000529799.1|PTP4A1-208|PTP4A1|4276|protein_coding|	PTP4A1	3.66073e-09	2.16502	1.66222	0.0295615
ENST00000437198.7|ENSG00000140694.17|OTTHUMG00000173199.14|OTTHUMT00000422383.3|PARN-203|PARN|3071|protein_coding|	PARN	0.24378	2.93002	1.6598	0.00177467
ENST00000496046.5|ENSG00000034152.19|OTTHUMG00000134322.7|OTTHUMT00000259377.2|MAP2K3-208|MAP2K3|2089|nonsense_mediated_decay|	MAP2K3	0.528097	3.8271	1.65942	0.000949863
ENST00000660261.1|ENSG00000230937.12|OTTHUMG00000036267.13|OTTHUMT00000519347.1|MIR205HG-212|MIR205HG|1144|lncRNA|	MIR205HG	0	2.15425	1.6573	0.0283035
ENST00000613538.1|ENSG00000213625.9|OTTHUMG00000009065.7|-|LEPROT-206|LEPROT|4625|protein_coding|	LEPROT	0	2.15009	1.65539	0.0406941
ENST00000394276.3|ENSG00000164040.18|OTTHUMG00000133342.6|OTTHUMT00000361358.2|PGRMC2-202|PGRMC2|2858|protein_coding|	PGRMC2	0.045604	2.28747	1.65264	0.0160626
ENST00000539065.5|ENSG00000136536.15|OTTHUMG00000132029.7|-|MARCHF7-209|MARCHF7|3303|protein_coding|	MARCHF7	0.174024	2.68686	1.65093	0.0367358
ENST00000532601.1|ENSG00000167996.16|OTTHUMG00000166217.6|OTTHUMT00000388526.1|FTH1-207|FTH1|742|protein_coding|	FTH1	0.359397	3.26691	1.65023	0.0273177
ENST00000609120.1|ENSG00000225963.8|OTTHUMG00000154963.5|OTTHUMT00000472787.1|AC009950.1-208|AC009950.1|942|lncRNA|	AC009950.1	0.447803	3.45988	1.62314	0.0424843
ENST00000324052.10|ENSG00000174720.16|OTTHUMG00000132909.8|-|LARP7-201|LARP7|2164|protein_coding|	LARP7	1.34119e-09	2.0575	1.61235	0.0307864
ENST00000567114.5|ENSG00000007376.8|OTTHUMG00000047840.5|OTTHUMT00000420622.1|RPUSD1-208|RPUSD1|1835|protein_coding|	RPUSD1	0	2.04131	1.60469	0.0333413
ENST00000616170.4|ENSG00000097033.14|OTTHUMG00000010257.2|-|SH3GLB1-205|SH3GLB1|6456|protein_coding|	SH3GLB1	0.210289	2.66355	1.59789	0.00103434
ENST00000588376.5|ENSG00000129946.10|OTTHUMG00000180545.10|OTTHUMT00000451839.2|SHC2-203|SHC2|1551|retained_intron|	SHC2	0	2.02494	1.59691	0.0338476
ENST00000336916.8|ENSG00000115414.20|OTTHUMG00000133054.7|OTTHUMT00000256669.1|FN1-202|FN1|8435|protein_coding|	FN1	0	2.00508	1.5874	0.0221115
ENST00000409824.5|ENSG00000067066.17|OTTHUMG00000133203.18|OTTHUMT00000332252.1|SP100-205|SP100|1802|protein_coding|	SP100	0	2.00236	1.5861	0.041707
ENST00000530678.1|ENSG00000172273.13|OTTHUMG00000166168.5|OTTHUMT00000388206.3|HINFP-210|HINFP|676|protein_coding|	HINFP	0.319205	2.93675	1.57734	0.0466056
ENST00000261531.12|ENSG00000100603.14|OTTHUMG00000171527.2|OTTHUMT00000413912.1|SNW1-201|SNW1|2129|protein_coding|	SNW1	1.29934	5.76666	1.55722	0.0292969
ENST00000337304.2|ENSG00000128272.15|OTTHUMG00000151099.2|OTTHUMT00000321305.1|ATF4-201|ATF4|2019|protein_coding|	ATF4	0	1.94236	1.55698	0.0366893
ENST00000518738.2|ENSG00000155097.12|OTTHUMG00000164761.2|OTTHUMT00000380103.2|ATP6V1C1-202|ATP6V1C1|5635|protein_coding|	ATP6V1C1	0.00175723	1.94338	1.55494	0.0345446
ENST00000549338.5|ENSG00000075415.13|OTTHUMG00000170212.3|OTTHUMT00000407996.1|SLC25A3-212|SLC25A3|1285|protein_coding|	SLC25A3	0.357865	2.9621	1.54493	0.0273612
ENST00000469964.5|ENSG00000174564.13|OTTHUMG00000159779.3|OTTHUMT00000357281.1|IL20RB-202|IL20RB|1887|nonsense_mediated_decay|	IL20RB	0.221367	2.53736	1.53418	0.00428929
ENST00000321143.8|ENSG00000004961.15|OTTHUMG00000021128.2|OTTHUMT00000055742.1|HCCS-201|HCCS|2277|protein_coding|	HCCS	0.934163	4.59555	1.53257	0.000549527
ENST00000442011.7|ENSG00000120708.17|OTTHUMG00000163213.5|OTTHUMT00000372108.2|TGFBI-201|TGFBI|2712|protein_coding|	TGFBI	0.0707411	2.07961	1.52414	0.0251551
ENST00000483209.5|ENSG00000121578.13|OTTHUMG00000159358.17|OTTHUMT00000354925.2|B4GALT4-216|B4GALT4|2494|protein_coding|	B4GALT4	0.103829	2.15821	1.51659	0.0372396
ENST00000467961.5|ENSG00000115317.12|OTTHUMG00000129957.4|OTTHUMT00000328590.1|HTRA2-206|HTRA2|1323|processed_transcript|	HTRA2	0.0275638	1.92608	1.50974	0.041001
ENST00000495447.5|ENSG00000143198.13|OTTHUMG00000034627.7|OTTHUMT00000083879.2|MGST3-212|MGST3|720|retained_intron|	MGST3	0.156777	2.28913	1.5076	0.0376611
ENST00000519108.5|ENSG00000196591.12|OTTHUMG00000015411.5|OTTHUMT00000379478.1|HDAC2-206|HDAC2|2000|protein_coding|	HDAC2	0.308124	2.71708	1.50667	0.0179068
ENST00000379958.3|ENSG00000205413.8|OTTHUMG00000155809.4|OTTHUMT00000341761.2|SAMD9-201|SAMD9|6806|protein_coding|	SAMD9	0.905257	4.41356	1.50659	0.0214143
ENST00000548214.1|ENSG00000088986.11|OTTHUMG00000169368.5|OTTHUMT00000403712.2|DYNLL1-204|DYNLL1|616|protein_coding|	DYNLL1	1.49199	6.04863	1.50005	0.0222513
ENST00000545679.5|ENSG00000120860.11|OTTHUMG00000168187.2|OTTHUMT00000398688.1|WASHC3-213|WASHC3|865|protein_coding|	WASHC3	0.205517	2.40854	1.4995	0.0136736
ENST00000397062.8|ENSG00000116044.16|OTTHUMG00000133620.18|OTTHUMT00000257752.5|NFE2L2-201|NFE2L2|2446|protein_coding|	NFE2L2	0	1.81033	1.49074	0.0400747
ENST00000521591.6|ENSG00000145901.16|OTTHUMG00000163722.7|OTTHUMT00000374914.1|TNIP1-211|TNIP1|2870|protein_coding|	TNIP1	0	1.80966	1.4904	0.0460858
ENST00000543706.1|ENSG00000060339.14|OTTHUMG00000018361.6|OTTHUMT00000396073.1|CCAR1-216|CCAR1|869|protein_coding|	CCAR1	3.82698	12.5314	1.48712	0.00556281
ENST00000543419.5|ENSG00000121310.17|OTTHUMG00000008927.10|OTTHUMT00000399388.1|ECHDC2-224|ECHDC2|555|processed_transcript|	ECHDC2	1.25155	5.28063	1.47999	0.0494863
ENST00000622388.4|ENSG00000110203.9|OTTHUMG00000167870.6|OTTHUMT00000396738.4|FOLR3-206|FOLR3|749|protein_coding|	FOLR3	0.316178	2.66765	1.4785	0.0427006
ENST00000587230.6|ENSG00000104915.15|OTTHUMG00000180759.3|OTTHUMT00000452918.2|STX10-204|STX10|1304|protein_coding|	STX10	0.491655	3.14088	1.47302	0.0222565
ENST00000327757.10|ENSG00000163803.13|OTTHUMG00000152014.5|OTTHUMT00000353348.3|PLB1-201|PLB1|5513|protein_coding|	PLB1	0.0142045	1.80448	1.46738	0.0185039
ENST00000643718.1|ENSG00000131504.17|OTTHUMG00000149893.18|OTTHUMT00000495466.2|DIAPH1-216|DIAPH1|2228|processed_transcript|	DIAPH1	0.128261	2.1177	1.46638	0.00650652
ENST00000402676.7|ENSG00000131016.17|OTTHUMG00000015833.3|OTTHUMT00000504346.2|AKAP12-204|AKAP12|8466|protein_coding|	AKAP12	0.0611017	1.91728	1.45906	0.00304293
ENST00000381406.8|ENSG00000167244.21|OTTHUMG00000009395.13|OTTHUMT00000026054.1|IGF2-204|IGF2|5179|protein_coding|	IGF2	0	1.72434	1.4459	0.0255311
ENST00000548013.5|ENSG00000257727.6|OTTHUMG00000170330.5|OTTHUMT00000408551.1|CNPY2-206|CNPY2|817|retained_intron|	CNPY2	1.1138	4.75566	1.44514	0.0256047
ENST00000242729.7|ENSG00000123096.12|OTTHUMG00000169167.4|OTTHUMT00000402654.2|SSPN-201|SSPN|4533|protein_coding|	SSPN	0.110048	2.02147	1.44463	0.0258455
ENST00000295930.7|ENSG00000174891.13|OTTHUMG00000158758.14|OTTHUMT00000352063.2|RSRC1-201|RSRC1|1727|protein_coding|	RSRC1	0	1.71376	1.44029	0.0339661
ENST00000644428.1|ENSG00000084754.12|OTTHUMG00000096979.11|OTTHUMT00000494915.1|HADHA-208|HADHA|3087|nonsense_mediated_decay|	HADHA	0.60066	3.34296	1.44001	0.0446049
ENST00000356891.4|ENSG00000133641.18|OTTHUMG00000169870.4|OTTHUMT00000406335.2|C12orf29-201|C12orf29|2829|protein_coding|	C12orf29	0.0720937	1.87296	1.42211	0.00824716
ENST00000433271.6|ENSG00000106609.16|OTTHUMG00000129553.6|OTTHUMT00000346562.1|TMEM248-205|TMEM248|1610|nonsense_mediated_decay|	TMEM248	0.166542	2.12057	1.41957	0.0265091
ENST00000676317.1|ENSG00000104218.15|OTTHUMG00000164564.5|OTTHUMT00000379254.1|CSPP1-216|CSPP1|4882|protein_coding|	CSPP1	0.093884	1.92584	1.41939	0.0046901
ENST00000654015.1|ENSG00000162775.16|OTTHUMG00000011284.7|OTTHUMT00000035930.5|RBM15-209|RBM15|3214|protein_coding|	RBM15	3.55875e-08	1.64551	1.40354	0.0401434
ENST00000519030.5|ENSG00000104408.10|OTTHUMG00000164858.7|OTTHUMT00000380613.1|EIF3E-206|EIF3E|1324|protein_coding|	EIF3E	3.16864e-08	1.63315	1.39679	0.0340643
ENST00000663140.1|ENSG00000269834.6|OTTHUMG00000182646.2|OTTHUMT00000528327.1|ZNF528-AS1-206|ZNF528-AS1|2376|lncRNA|	ZNF528-AS1	0.166063	2.07001	1.3966	0.00437849
ENST00000376970.6|ENSG00000105357.18|OTTHUMG00000183034.7|-|MYH14-202|MYH14|6787|protein_coding|	MYH14	0.126949	1.95707	1.39175	0.0332665
ENST00000530639.6|ENSG00000135362.14|OTTHUMG00000166334.5|OTTHUMT00000389205.2|PRR5L-216|PRR5L|3851|protein_coding|	PRR5L	0	1.62292	1.39118	0.0407613
ENST00000311380.8|ENSG00000165322.18|OTTHUMG00000017911.3|OTTHUMT00000047457.1|ARHGAP12-201|ARHGAP12|4625|protein_coding|	ARHGAP12	0	1.62189	1.39061	0.0235991
ENST00000379640.1|ENSG00000205325.3|OTTHUMG00000058812.5|OTTHUMT00000130001.1|AC005863.1-201|AC005863.1|2998|lncRNA|	AC005863.1	0.060059	1.76581	1.38356	0.0436462
ENST00000610190.2|ENSG00000007168.14|OTTHUMG00000177574.8|OTTHUMT00000471669.1|PAFAH1B1-213|PAFAH1B1|4589|retained_intron|	PAFAH1B1	0	1.59182	1.37396	0.0257241
ENST00000647998.2|ENSG00000117528.14|OTTHUMG00000010717.4|OTTHUMT00000500928.2|ABCD3-207|ABCD3|3538|protein_coding|	ABCD3	0	1.57853	1.36655	0.0401254
ENST00000340022.6|ENSG00000001631.16|OTTHUMG00000131187.10|OTTHUMT00000253910.1|KRIT1-201|KRIT1|4553|protein_coding|	KRIT1	0	1.57815	1.36634	0.0303491
ENST00000480171.7|ENSG00000144283.22|OTTHUMG00000153969.5|OTTHUMT00000333254.1|PKP4-210|PKP4|2772|retained_intron|	PKP4	0.519915	2.90296	1.36058	0.00650017
ENST00000620897.4|ENSG00000122783.16|OTTHUMG00000155447.5|-|CYREN-214|CYREN|1349|protein_coding|	CYREN	0	1.55387	1.35269	0.0336435
ENST00000249883.9|ENSG00000114019.14|OTTHUMG00000159777.7|OTTHUMT00000357273.1|AMOTL2-201|AMOTL2|4488|protein_coding|	AMOTL2	0.209971	2.07686	1.34649	0.00899484
ENST00000332878.8|ENSG00000183742.13|OTTHUMG00000128415.6|OTTHUMT00000326634.1|MACC1-201|MACC1|2994|protein_coding|	MACC1	0.680022	3.25487	1.34063	0.00894227
ENST00000263255.10|ENSG00000100372.15|OTTHUMG00000151139.4|OTTHUMT00000321489.1|SLC25A17-201|SLC25A17|2058|nonsense_mediated_decay|	SLC25A17	0.373117	2.44975	1.32904	0.00205626
ENST00000375104.6|ENSG00000204310.13|OTTHUMG00000031210.3|OTTHUMT00000076421.2|AGPAT1-202|AGPAT1|2017|protein_coding|	AGPAT1	0.0144456	1.5481	1.32873	0.040474
ENST00000646025.1|ENSG00000057663.16|OTTHUMG00000016193.6|OTTHUMT00000497200.1|ATG5-211|ATG5|1888|nonsense_mediated_decay|	ATG5	0.550309	2.88615	1.32579	0.035511
ENST00000524695.5|ENSG00000122417.15|OTTHUMG00000010080.6|OTTHUMT00000382257.1|ODF2L-220|ODF2L|681|processed_transcript|	ODF2L	0.21918	2.05531	1.32541	0.0330918
ENST00000447271.1|ENSG00000070159.14|OTTHUMG00000020475.5|OTTHUMT00000470966.1|PTPN3-205|PTPN3|587|processed_transcript|	PTPN3	0.40967	2.52641	1.32284	0.043556
ENST00000452085.7|ENSG00000111817.19|OTTHUMG00000015434.16|OTTHUMT00000041941.5|DSE-206|DSE|10586|protein_coding|	DSE	0.225045	2.05601	1.31882	0.0321082
ENST00000396442.7|ENSG00000197822.11|OTTHUMG00000099356.4|OTTHUMT00000369585.3|OCLN-202|OCLN|6181|protein_coding|	OCLN	0	1.49074	1.31657	0.0246191
ENST00000315050.11|ENSG00000145901.16|OTTHUMG00000163722.7|OTTHUMT00000374910.1|TNIP1-201|TNIP1|2785|protein_coding|	TNIP1	0	1.47935	1.30996	0.034355
ENST00000589163.5|ENSG00000105355.9|OTTHUMG00000180249.3|OTTHUMT00000450438.1|PLIN3-205|PLIN3|1699|protein_coding|	PLIN3	0.36515	2.37812	1.30716	0.00435855
ENST00000590151.5|ENSG00000131473.17|OTTHUMG00000133507.4|OTTHUMT00000449109.1|ACLY-207|ACLY|4309|protein_coding|	ACLY	1.01374	3.98115	1.3066	0.0401303
ENST00000511392.5|ENSG00000091527.16|OTTHUMG00000159764.13|OTTHUMT00000357209.1|CDV3-208|CDV3|554|protein_coding|	CDV3	1.68216	5.60823	1.30087	0.00616762
ENST00000084795.9|ENSG00000063177.13|OTTHUMG00000169760.5|OTTHUMT00000405800.1|RPL18-201|RPL18|612|protein_coding|	RPL18	0.497347	2.67668	1.296	0.0193472
ENST00000613823.1|ENSG00000169764.15|OTTHUMG00000129513.8|-|UGP2-229|UGP2|1858|protein_coding|	UGP2	0	1.45403	1.29515	0.0408536
ENST00000548191.1|ENSG00000286220.1|OTTHUMG00000169315.7|OTTHUMT00000403445.1|AC007546.3-201|AC007546.3|2204|processed_transcript|	AC007546.3	0.339767	2.27446	1.28928	0.0477623
ENST00000382688.8|ENSG00000188549.12|OTTHUMG00000129981.4|OTTHUMT00000418444.1|CCDC9B-201|CCDC9B|5021|retained_intron|	CCDC9B	0.180011	1.87911	1.28682	0.0369117
ENST00000533422.5|ENSG00000029363.17|OTTHUMG00000033323.8|OTTHUMT00000392529.1|BCLAF1-217|BCLAF1|692|nonsense_mediated_decay|	BCLAF1	0.908158	3.63173	1.27937	0.0114282
ENST00000409807.5|ENSG00000115641.19|OTTHUMG00000153120.6|OTTHUMT00000329654.1|FHL2-208|FHL2|1601|protein_coding|	FHL2	0.0424643	1.51804	1.27231	0.0348119
ENST00000445815.2|ENSG00000144218.19|OTTHUMG00000153011.13|OTTHUMT00000330187.3|AFF3-213|AFF3|2385|protein_coding|	AFF3	0.00120338	1.41837	1.2723	0.0272768
ENST00000666738.1|ENSG00000254519.5|OTTHUMG00000166515.48|OTTHUMT00000507060.1|AC044839.1-229|AC044839.1|894|lncRNA|	AC044839.1	0.205077	1.88415	1.25902	0.0438601
ENST00000602117.1|ENSG00000099785.10|OTTHUMG00000182282.4|OTTHUMT00000460361.2|MARCHF2-208|MARCHF2|1667|protein_coding|	MARCHF2	0.125147	1.692	1.25856	0.0215434
ENST00000367767.5|ENSG00000075945.13|OTTHUMG00000035947.3|OTTHUMT00000087570.1|KIFAP3-203|KIFAP3|2718|protein_coding|	KIFAP3	0.116598	1.67107	1.25831	0.0163939
ENST00000532545.1|ENSG00000177106.16|OTTHUMG00000165165.12|OTTHUMT00000382359.1|EPS8L2-222|EPS8L2|419|retained_intron|	EPS8L2	2.20651	6.65757	1.25588	0.0249702
ENST00000376547.7|ENSG00000102572.14|OTTHUMG00000017250.3|OTTHUMT00000045549.2|STK24-201|STK24|2492|protein_coding|	STK24	0.0776277	1.57241	1.25526	0.0155981
ENST00000485650.5|ENSG00000122033.14|OTTHUMG00000016633.2|OTTHUMT00000044291.1|MTIF3-210|MTIF3|798|processed_transcript|	MTIF3	0.255532	1.98725	1.25052	0.0424515
ENST00000282841.9|ENSG00000152904.11|OTTHUMG00000037963.3|OTTHUMT00000092656.1|GGPS1-201|GGPS1|2895|protein_coding|	GGPS1	0.75676	3.17884	1.25019	0.0063821
ENST00000555676.5|ENSG00000100461.18|OTTHUMG00000171467.10|OTTHUMT00000413565.2|RBM23-216|RBM23|583|protein_coding|	RBM23	0.784077	3.232	1.24616	0.00865386
ENST00000344721.8|ENSG00000151623.15|OTTHUMG00000161455.3|OTTHUMT00000364984.1|NR3C2-202|NR3C2|5712|protein_coding|	NR3C2	0	1.37059	1.24525	0.0276768
ENST00000518297.6|ENSG00000155506.18|OTTHUMG00000130191.4|OTTHUMT00000377415.2|LARP1-204|LARP1|7181|protein_coding|	LARP1	0.0927564	1.58685	1.24322	0.0422346
ENST00000536300.2|ENSG00000189120.5|OTTHUMG00000132067.4|OTTHUMT00000441395.2|SP6-202|SP6|3824|protein_coding|	SP6	0.000120712	1.36264	1.24023	0.0425384
ENST00000379806.9|ENSG00000131828.14|OTTHUMG00000021224.4|-|PDHA1-204|PDHA1|3484|protein_coding|	PDHA1	0.109027	1.59038	1.22387	0.0280098
ENST00000371221.3|ENSG00000059573.9|OTTHUMG00000018815.3|OTTHUMT00000049553.1|ALDH18A1-201|ALDH18A1|3337|protein_coding|	ALDH18A1	3.30419e-05	1.32558	1.21754	0.0331862
ENST00000373731.7|ENSG00000112078.14|OTTHUMG00000014597.4|OTTHUMT00000040345.3|KCTD20-202|KCTD20|5384|protein_coding|	KCTD20	5.50702e-05	1.32236	1.21551	0.0279867
ENST00000608651.1|ENSG00000272695.2|OTTHUMG00000186446.3|OTTHUMT00000473161.1|GAS6-DT-201|GAS6-DT|1952|lncRNA|	GAS6-DT	0.054604	1.4406	1.21053	0.0174948
ENST00000652901.1|ENSG00000164190.19|OTTHUMG00000090795.6|OTTHUMT00000504991.1|NIPBL-209|NIPBL|9228|protein_coding|	NIPBL	1.00577e-07	1.31122	1.20866	0.0299896
ENST00000296591.10|ENSG00000164176.13|OTTHUMG00000119047.3|OTTHUMT00000239258.2|EDIL3-201|EDIL3|4814|protein_coding|	EDIL3	0.0433251	1.3918	1.19691	0.0219006
ENST00000368848.6|ENSG00000143367.16|OTTHUMG00000012536.4|OTTHUMT00000035023.1|TUFT1-202|TUFT1|3033|protein_coding|	TUFT1	0	1.2912	1.1961	0.0329536
ENST00000421906.5|ENSG00000168000.14|OTTHUMG00000150624.7|OTTHUMT00000319183.2|BSCL2-210|BSCL2|1440|protein_coding|	BSCL2	0.449179	2.31543	1.19396	0.006285
ENST00000664276.1|ENSG00000247271.7|OTTHUMG00000165888.7|OTTHUMT00000386898.2|ZBED5-AS1-207|ZBED5-AS1|1153|lncRNA|	ZBED5-AS1	0.203512	1.74567	1.18991	0.0142118
ENST00000641117.1|ENSG00000284735.1|OTTHUMG00000192294.2|OTTHUMT00000493409.1|AL139424.3-203|AL139424.3|1392|lncRNA|	AL139424.3	0.458374	2.32597	1.18942	0.0175138
ENST00000395841.7|ENSG00000101146.13|OTTHUMG00000032819.5|OTTHUMT00000079842.3|RAE1-203|RAE1|2385|protein_coding|	RAE1	1.48892	4.6747	1.18902	0.0365405
ENST00000292314.6|ENSG00000160799.11|OTTHUMG00000133513.5|-|CCDC12-201|CCDC12|1017|protein_coding|	CCDC12	1.54656	4.7934	1.18586	0.0157559
ENST00000482540.1|ENSG00000106415.13|OTTHUMG00000151984.5|OTTHUMT00000324673.1|GLCCI1-208|GLCCI1|3942|retained_intron|	GLCCI1	0.104176	1.50705	1.18302	0.0236855
ENST00000263097.9|ENSG00000064666.15|OTTHUMG00000172729.9|OTTHUMT00000420293.6|CNN2-201|CNN2|2149|protein_coding|	CNN2	0.453177	2.29868	1.18268	0.00242068
ENST00000374619.1|ENSG00000179546.4|OTTHUMG00000003235.1|OTTHUMT00000008924.1|HTR1D-201|HTR1D|2835|protein_coding|	HTR1D	0.0143816	1.29857	1.18013	0.0499384
ENST00000368076.1|ENSG00000162734.13|OTTHUMG00000031605.1|OTTHUMT00000077408.1|PEA15-202|PEA15|2694|protein_coding|	PEA15	0.13152	1.56376	1.18	0.0181219
ENST00000650731.1|ENSG00000128656.15|OTTHUMG00000154225.36|OTTHUMT00000334463.5|CHN1-219|CHN1|1719|protein_coding|	CHN1	0	1.26394	1.17883	0.0408851
ENST00000359374.8|ENSG00000066379.15|OTTHUMG00000031149.3|OTTHUMT00000076271.2|ZNRD1-202|ZNRD1|743|protein_coding|	ZNRD1	0.373314	2.1082	1.17842	0.0136085
ENST00000497103.1|ENSG00000165322.18|OTTHUMG00000017911.3|OTTHUMT00000047462.1|ARHGAP12-210|ARHGAP12|732|processed_transcript|	ARHGAP12	0.347	2.04828	1.17825	0.0405774
ENST00000485259.1|ENSG00000070610.14|OTTHUMG00000021024.1|OTTHUMT00000055462.1|GBA2-205|GBA2|717|processed_transcript|	GBA2	0.474101	2.3202	1.17144	0.0397974
ENST00000490597.5|ENSG00000093167.18|OTTHUMG00000130796.34|OTTHUMT00000342208.1|LRRFIP2-218|LRRFIP2|1044|processed_transcript|	LRRFIP2	0.228758	1.76267	1.16886	0.026814
ENST00000461882.1|ENSG00000135205.15|OTTHUMG00000162595.3|OTTHUMT00000341605.1|CCDC146-205|CCDC146|615|retained_intron|	CCDC146	0.343694	2.01517	1.16603	0.0455935
ENST00000361483.4|ENSG00000198324.13|OTTHUMG00000169547.4|OTTHUMT00000404769.2|PHETA1-201|PHETA1|3256|protein_coding|	PHETA1	0.0417733	1.33093	1.16186	0.0191746
ENST00000538225.5|ENSG00000122705.17|OTTHUMG00000019896.5|-|CLTA-209|CLTA|1181|protein_coding|	CLTA	0.297027	1.89927	1.16048	0.00508144
ENST00000549505.5|ENSG00000111540.16|OTTHUMG00000169682.4|OTTHUMT00000405397.1|RAB5B-206|RAB5B|3148|nonsense_mediated_decay|	RAB5B	0	1.23026	1.15721	0.0328192
ENST00000601675.5|ENSG00000104960.15|OTTHUMG00000183162.3|OTTHUMT00000465347.1|PTOV1-220|PTOV1|1587|protein_coding|	PTOV1	0	1.22194	1.15182	0.0328708
ENST00000357234.10|ENSG00000128604.20|OTTHUMG00000158410.7|OTTHUMT00000350935.4|IRF5-202|IRF5|2899|protein_coding|	IRF5	0	1.21929	1.1501	0.0404258
ENST00000473176.1|ENSG00000092203.15|OTTHUMG00000150278.8|OTTHUMT00000317325.1|TOX4-208|TOX4|704|retained_intron|	TOX4	0.732417	2.83696	1.14718	0.00434375
ENST00000486883.5|ENSG00000078747.16|OTTHUMG00000032300.6|OTTHUMT00000078784.2|ITCH-206|ITCH|703|protein_coding|	ITCH	0.529856	2.38444	1.14552	0.0393509
ENST00000674370.2|ENSG00000152133.16|OTTHUMG00000128469.4|OTTHUMT00000250269.4|GPATCH11-204|GPATCH11|3839|protein_coding|	GPATCH11	0	1.21097	1.14468	0.025846
ENST00000611640.4|ENSG00000127663.15|OTTHUMG00000180281.5|-|KDM4B-211|KDM4B|5703|protein_coding|	KDM4B	0.172929	1.57458	1.13422	0.00191781
ENST00000330452.8|ENSG00000163932.15|OTTHUMG00000133659.9|OTTHUMT00000257819.2|PRKCD-201|PRKCD|2833|protein_coding|	PRKCD	4.83288e-05	1.18813	1.12963	0.0453541
ENST00000538315.5|ENSG00000061794.13|OTTHUMG00000169215.2|OTTHUMT00000402899.1|MRPS35-203|MRPS35|1715|protein_coding|	MRPS35	0	1.18674	1.12878	0.0337442
ENST00000520809.1|ENSG00000169139.12|OTTHUMG00000164206.6|OTTHUMT00000377813.1|UBE2V2-204|UBE2V2|2450|protein_coding|	UBE2V2	0	1.18294	1.12627	0.041662
ENST00000622999.3|ENSG00000124226.11|OTTHUMG00000032709.4|OTTHUMT00000479313.1|RNF114-203|RNF114|2438|nonsense_mediated_decay|	RNF114	0.411754	2.03713	1.10522	0.00102634
ENST00000373894.8|ENSG00000130768.15|OTTHUMG00000003910.4|OTTHUMT00000011170.2|SMPDL3B-202|SMPDL3B|1866|protein_coding|	SMPDL3B	0	1.12676	1.08866	0.0343966
ENST00000414154.6|ENSG00000176209.12|OTTHUMG00000157060.6|OTTHUMT00000347307.1|SMIM19-201|SMIM19|793|protein_coding|	SMIM19	0.589659	2.36668	1.08261	0.00599817
ENST00000314574.5|ENSG00000176105.14|OTTHUMG00000131472.9|OTTHUMT00000441337.3|YES1-201|YES1|4605|protein_coding|	YES1	0.401414	1.96583	1.08155	0.0307535
ENST00000218200.12|ENSG00000102081.15|OTTHUMG00000022606.5|-|FMR1-201|FMR1|4333|protein_coding|	FMR1	1.63437e-09	1.11501	1.08067	0.0365457
ENST00000639491.1|ENSG00000197563.11|OTTHUMG00000180098.21|OTTHUMT00000491490.1|PIGN-235|PIGN|2971|retained_intron|	PIGN	0.103138	1.33196	1.07993	0.0185696
ENST00000341744.8|ENSG00000124225.16|OTTHUMG00000032831.4|OTTHUMT00000079858.3|PMEPA1-202|PMEPA1|4954|protein_coding|	PMEPA1	0.0573113	1.23367	1.07902	0.00419824
ENST00000355379.3|ENSG00000116521.11|OTTHUMG00000035874.3|OTTHUMT00000087400.1|SCAMP3-202|SCAMP3|1537|protein_coding|	SCAMP3	0.414607	1.98407	1.07688	0.0283596
ENST00000650455.1|ENSG00000138246.17|OTTHUMG00000159674.8|OTTHUMT00000499462.2|DNAJC13-209|DNAJC13|7707|nonsense_mediated_decay|	DNAJC13	0.000608745	1.10996	1.07634	0.0332014
ENST00000279804.3|ENSG00000150281.7|OTTHUMG00000132413.2|OTTHUMT00000255550.1|CTF1-201|CTF1|1644|protein_coding|	CTF1	0	1.10804	1.0759	0.04146
ENST00000513826.1|ENSG00000145868.17|OTTHUMG00000129929.5|OTTHUMT00000373384.1|FBXO38-218|FBXO38|3585|protein_coding|	FBXO38	0.0928827	1.29956	1.07322	0.0143687
ENST00000523407.1|ENSG00000188938.17|OTTHUMG00000020251.7|OTTHUMT00000375145.1|FAM120AOS-212|FAM120AOS|1735|processed_transcript|	FAM120AOS	0	1.09407	1.06631	0.0422755
ENST00000373173.7|ENSG00000155008.14|OTTHUMG00000021930.3|OTTHUMT00000057385.3|APOOL-201|APOOL|6480|protein_coding|	APOOL	0.391317	1.89566	1.05744	0.0314239
ENST00000675418.1|ENSG00000196549.12|OTTHUMG00000158455.6|-|MME-216|MME|5515|protein_coding|	MME	0.0581834	1.19179	1.05052	0.0202394
ENST00000510409.1|ENSG00000120727.13|OTTHUMG00000129227.6|OTTHUMT00000373005.1|PAIP2-206|PAIP2|815|retained_intron|	PAIP2	0.45892	2.0205	1.04988	0.0122831
ENST00000355377.7|ENSG00000103528.17|OTTHUMG00000131461.6|OTTHUMT00000254286.4|SYT17-201|SYT17|3088|protein_coding|	SYT17	0.00304619	1.0729	1.04726	0.0398311
ENST00000561933.1|ENSG00000103061.13|OTTHUMG00000137558.14|OTTHUMT00000432012.6|SLC7A6OS-203|SLC7A6OS|4180|retained_intron|	SLC7A6OS	1.36018e-06	1.05752	1.0409	0.0280898
ENST00000371160.5|ENSG00000101972.19|OTTHUMG00000022725.13|OTTHUMT00000156159.2|STAG2-205|STAG2|6045|protein_coding|	STAG2	0	1.05572	1.03964	0.0317835
ENST00000395844.8|ENSG00000108474.17|OTTHUMG00000059346.11|OTTHUMT00000131885.2|PIGL-202|PIGL|1257|protein_coding|	PIGL	0.62879	2.34615	1.0387	0.00614332
ENST00000392048.7|ENSG00000135899.18|OTTHUMG00000133204.6|OTTHUMT00000332540.1|SP110-204|SP110|1937|protein_coding|	SP110	1.16891	3.44357	1.03475	0.0427539
ENST00000531383.5|ENSG00000149541.10|OTTHUMG00000167685.3|OTTHUMT00000395589.1|B3GAT3-202|B3GAT3|2056|protein_coding|	B3GAT3	0	1.04646	1.03313	0.033803
ENST00000458134.7|ENSG00000103415.12|OTTHUMG00000129473.4|OTTHUMT00000438510.1|HMOX2-205|HMOX2|1797|protein_coding|	HMOX2	0.628413	2.3316	1.03275	0.0139706
ENST00000668471.1|ENSG00000247828.8|OTTHUMG00000162704.21|OTTHUMT00000525049.1|TMEM161B-AS1-252|TMEM161B-AS1|2180|lncRNA|	TMEM161B-AS1	0.0591083	1.16168	1.02931	0.0129436
ENST00000470160.1|ENSG00000115548.17|OTTHUMG00000130204.8|OTTHUMT00000329986.1|KDM3A-210|KDM3A|2955|retained_intron|	KDM3A	0.277682	1.59945	1.02468	0.00137447
ENST00000611884.5|ENSG00000174891.13|OTTHUMG00000158758.14|OTTHUMT00000504385.2|RSRC1-215|RSRC1|2597|protein_coding|	RSRC1	0.252523	1.54276	1.02156	0.00485342
ENST00000488653.6|ENSG00000175455.16|OTTHUMG00000153005.23|-|CCDC14-220|CCDC14|4156|protein_coding|	CCDC14	0.178995	1.38829	1.01842	0.00291905
ENST00000399352.5|ENSG00000205726.15|OTTHUMG00000065284.34|OTTHUMT00000313583.1|ITSN1-209|ITSN1|5408|protein_coding|	ITSN1	0	1.0246	1.01764	0.0405062
ENST00000368314.6|ENSG00000118518.16|OTTHUMG00000015522.3|OTTHUMT00000042112.1|RNF146-203|RNF146|2119|protein_coding|	RNF146	0.86355	2.77281	1.01759	0.0334974
ENST00000455385.6|ENSG00000008282.8|OTTHUMG00000157587.2|OTTHUMT00000349222.1|SYPL1-202|SYPL1|2151|protein_coding|	SYPL1	1.8965	4.85583	1.01556	0.000238085
ENST00000568449.6|ENSG00000197774.13|OTTHUMG00000176706.4|OTTHUMT00000433185.3|EME2-205|EME2|5955|protein_coding|	EME2	0	1.01563	1.01123	0.0333463
ENST00000262138.4|ENSG00000075461.6|OTTHUMG00000179550.2|OTTHUMT00000447036.2|CACNG4-201|CACNG4|3583|protein_coding|	CACNG4	0	1.0154	1.01106	0.0338413
ENST00000665449.1|ENSG00000225733.6|OTTHUMG00000155555.3|OTTHUMT00000527921.1|FGD5-AS1-208|FGD5-AS1|3770|lncRNA|	FGD5-AS1	0.619258	2.25976	1.00943	0.00157477
ENST00000505089.6|ENSG00000248360.7|OTTHUMG00000160121.6|OTTHUMT00000360859.2|LINC00504-201|LINC00504|4672|lncRNA|	LINC00504	0.335619	1.68864	1.00937	0.0461851
ENST00000575771.5|ENSG00000183011.13|OTTHUMG00000178023.3|OTTHUMT00000440256.2|NAA38-205|NAA38|852|protein_coding|	NAA38	0.979032	2.98257	1.0089	0.04121

## Sheet: S5
Supplementary Table S5: The differential expression analysis of the RNA-seq of patient 2: diff. medium downregulated.
target_id	gennamen	mean_tpm_K	mean_tpm_A	log2FC_A	PValue
ENST00000225609.10|ENSG00000108474.17|OTTHUMG00000059346.11|OTTHUMT00000131881.2|PIGL-201|PIGL|1289|protein_coding|	PIGL	1.08658	0	-1.06114	0.00290661
ENST00000249923.7|ENSG00000129083.13|OTTHUMG00000165824.2|OTTHUMT00000386410.1|COPB1-201|COPB1|3481|protein_coding|	COPB1	1.26924	7.6213e-05	-1.1821	0.0241207
ENST00000256398.13|ENSG00000134014.17|OTTHUMG00000102124.4|OTTHUMT00000219963.3|ELP3-201|ELP3|3148|protein_coding|	ELP3	1.0069	0	-1.00497	0.0315382
ENST00000264221.6|ENSG00000128050.9|OTTHUMG00000160957.4|-|PAICS-201|PAICS|3339|protein_coding|	PAICS	3.29801	0.0312468	-2.05928	0.00129859
ENST00000266503.9|ENSG00000029153.14|OTTHUMG00000169257.2|OTTHUMT00000403162.1|ARNTL2-202|ARNTL2|2291|protein_coding|	ARNTL2	1.16387	0	-1.11362	0.0204333
ENST00000278840.9|ENSG00000134824.14|OTTHUMG00000163794.5|OTTHUMT00000375586.3|FADS2-202|FADS2|3091|protein_coding|	FADS2	1.45707	0	-1.29694	0.000566533
ENST00000287543.4|ENSG00000156928.5|OTTHUMG00000128443.3|OTTHUMT00000327188.1|MALSU1-201|MALSU1|572|retained_intron|	MALSU1	3.20015	0.849693	-1.18315	0.00300385
ENST00000298687.9|ENSG00000165795.23|OTTHUMG00000029619.9|OTTHUMT00000411711.1|NDRG2-202|NDRG2|2122|protein_coding|	NDRG2	1.84216	0	-1.50699	0.000459759
ENST00000303927.4|ENSG00000170955.10|OTTHUMG00000133378.4|OTTHUMT00000257228.3|CAVIN3-201|CAVIN3|1028|protein_coding|	CAVIN3	3.77864	0.069467	-2.15971	0.028935
ENST00000311320.9|ENSG00000174791.11|OTTHUMG00000167085.3|OTTHUMT00000392980.3|RIN1-201|RIN1|4419|protein_coding|	RIN1	3.74293	0.176907	-2.01078	0.0180133
ENST00000318190.7|ENSG00000144034.16|OTTHUMG00000129815.4|OTTHUMT00000328017.1|TPRKB-202|TPRKB|819|protein_coding|	TPRKB	1.1412	0	-1.09842	0.0171344
ENST00000329819.4|ENSG00000174547.13|OTTHUMG00000167097.2|OTTHUMT00000393103.1|MRPL11-202|MRPL11|922|protein_coding|	MRPL11	1.12537	0	-1.08771	0.0139161
ENST00000341165.10|ENSG00000188554.15|OTTHUMG00000180878.2|OTTHUMT00000453458.1|NBR1-201|NBR1|4656|protein_coding|	NBR1	1.32984	7.24506e-06	-1.22022	0.0240545
ENST00000344013.10|ENSG00000089356.18|OTTHUMG00000184625.2|-|FXYD3-201|FXYD3|1404|protein_coding|	FXYD3	5.16307	0	-2.62365	0.0224332
ENST00000354361.3|ENSG00000117614.10|OTTHUMG00000043610.2|OTTHUMT00000101965.1|SYF2-202|SYF2|926|protein_coding|	SYF2	1.04295	0.0149984	-1.00918	0.0343131
ENST00000357235.6|ENSG00000197622.13|OTTHUMG00000035158.4|OTTHUMT00000504481.2|CDC42SE1-201|CDC42SE1|3006|protein_coding|	CDC42SE1	1.03805	0	-1.02719	0.0244216
ENST00000357325.10|ENSG00000143321.19|OTTHUMG00000041295.2|OTTHUMT00000098946.2|HDGF-201|HDGF|2309|protein_coding|	HDGF	1.11792	0	-1.08265	0.0460353
ENST00000359794.11|ENSG00000152556.17|OTTHUMG00000169898.7|OTTHUMT00000406490.4|PFKM-203|PFKM|3090|protein_coding|	PFKM	2.00384	0.00472966	-1.58	0.000282393
ENST00000360000.8|ENSG00000180964.17|OTTHUMG00000022094.3|OTTHUMT00000057699.1|TCEAL8-201|TCEAL8|1131|protein_coding|	TCEAL8	2.09394	0	-1.62944	0.0318714
ENST00000366741.5|ENSG00000162910.19|OTTHUMG00000037965.11|OTTHUMT00000092822.2|MRPL55-214|MRPL55|603|protein_coding|	MRPL55	1.78948	0	-1.47999	0.0171653
ENST00000368445.9|ENSG00000160691.19|OTTHUMG00000037295.6|OTTHUMT00000090781.2|SHC1-202|SHC1|3472|protein_coding|	SHC1	1.2188	2.2786e-07	-1.14978	0.0115265
ENST00000369642.7|ENSG00000155366.17|OTTHUMG00000011905.6|OTTHUMT00000032905.2|RHOC-208|RHOC|1355|protein_coding|	RHOC	1.60324	0.110701	-1.22884	0.00375449
ENST00000369750.4|ENSG00000146242.9|OTTHUMG00000015103.1|OTTHUMT00000041340.1|TPBG-201|TPBG|2890|protein_coding|	TPBG	1.31664	0.0324281	-1.16599	0.023339
ENST00000372667.9|ENSG00000160446.19|OTTHUMG00000020756.5|OTTHUMT00000054483.1|ZDHHC12-202|ZDHHC12|1187|protein_coding|	ZDHHC12	2.66726	0	-1.8747	0.037478
ENST00000373567.6|ENSG00000197122.12|OTTHUMG00000032417.3|OTTHUMT00000268143.1|SRC-203|SRC|4321|protein_coding|	SRC	1.54262	0.0204509	-1.31711	0.0237534
ENST00000373818.8|ENSG00000148180.20|OTTHUMG00000020584.8|OTTHUMT00000053861.1|GSN-204|GSN|2657|protein_coding|	GSN	1.66609	0.111065	-1.26278	0.00841265
ENST00000380708.5|ENSG00000182093.16|OTTHUMG00000066250.22|OTTHUMT00000141748.2|GET1-201|GET1|1464|protein_coding|	GET1	1.81698	0	-1.49415	0.0499121
ENST00000380762.5|ENSG00000004961.15|OTTHUMG00000021128.2|OTTHUMT00000055743.2|HCCS-202|HCCS|2312|protein_coding|	HCCS	2.9786	0.859483	-1.09736	0.000408752
ENST00000392038.7|ENSG00000105221.18|OTTHUMG00000137375.23|OTTHUMT00000268029.3|AKT2-206|AKT2|5250|protein_coding|	AKT2	1.42243	2.00007e-08	-1.27646	0.000218346
ENST00000392865.5|ENSG00000148908.15|OTTHUMG00000019150.2|-|RGS10-203|RGS10|852|protein_coding|	RGS10	3.10177	0	-2.03625	0.0495463
ENST00000393259.6|ENSG00000166012.17|OTTHUMG00000167451.6|OTTHUMT00000394651.2|TAF1D-202|TAF1D|547|nonsense_mediated_decay|	TAF1D	2.05568	0.196857	-1.35224	0.0422735
ENST00000395125.1|ENSG00000100592.16|OTTHUMG00000140326.3|OTTHUMT00000276942.2|DAAM1-202|DAAM1|5806|protein_coding|	DAAM1	3.24895	3.12189e-06	-2.0871	0.000192933
ENST00000395555.7|ENSG00000108602.18|OTTHUMG00000059469.12|OTTHUMT00000132262.1|ALDH3A1-202|ALDH3A1|1495|protein_coding|	ALDH3A1	3.3914	0.197546	-1.8746	0.0458383
ENST00000396401.7|ENSG00000187735.14|OTTHUMG00000164262.2|OTTHUMT00000377974.2|TCEA1-201|TCEA1|2718|protein_coding|	TCEA1	1.17065	2.78382e-07	-1.11813	0.00906674
ENST00000397298.8|ENSG00000214026.11|OTTHUMG00000012476.8|OTTHUMT00000034765.3|MRPL23-205|MRPL23|673|protein_coding|	MRPL23	3.33324	0	-2.11545	0.0400785
ENST00000402030.6|ENSG00000128604.20|OTTHUMG00000158410.7|OTTHUMT00000350934.1|IRF5-203|IRF5|2786|protein_coding|	IRF5	1.20116	1.61098e-08	-1.13826	0.00207797
ENST00000407971.5|ENSG00000168385.18|OTTHUMG00000133394.13|OTTHUMT00000323185.1|SEPTIN2-208|SEPTIN2|3267|protein_coding|	SEPTIN2	1.61966	0	-1.38938	0.00171608
ENST00000416762.7|ENSG00000063046.18|OTTHUMG00000169570.7|OTTHUMT00000404850.1|EIF4B-202|EIF4B|1985|protein_coding|	EIF4B	1.96587	0	-1.56845	0.0346742
ENST00000420027.3|ENSG00000244687.12|OTTHUMG00000152626.6|-|UBE2V1-207|UBE2V1|1956|protein_coding|	UBE2V1	6.49116	1.02503e-05	-2.90517	0.00662549
ENST00000422285.7|ENSG00000131828.14|OTTHUMG00000021224.4|OTTHUMT00000055977.2|PDHA1-206|PDHA1|3349|protein_coding|	PDHA1	2.20395	2.62815e-07	-1.67985	0.0239172
ENST00000424848.3|ENSG00000105810.10|OTTHUMG00000131697.3|OTTHUMT00000342063.2|CDK6-202|CDK6|11663|protein_coding|	CDK6	2.10973	0.0284716	-1.59629	9.84921e-05
ENST00000425825.6|ENSG00000174744.14|OTTHUMG00000167081.3|OTTHUMT00000392957.1|BRMS1-202|BRMS1|1363|protein_coding|	BRMS1	2.21148	0.336847	-1.26441	0.0057758
ENST00000429544.6|ENSG00000129071.9|OTTHUMG00000159463.4|OTTHUMT00000355692.1|MBD4-203|MBD4|2478|protein_coding|	MBD4	2.11707	0.117073	-1.48047	0.0271188
ENST00000432849.7|ENSG00000172590.18|OTTHUMG00000028703.11|OTTHUMT00000413086.1|MRPL52-205|MRPL52|411|protein_coding|	MRPL52	2.96878	0	-1.9887	0.0258394
ENST00000433026.5|ENSG00000164904.18|OTTHUMG00000128942.26|OTTHUMT00000330459.3|ALDH7A1-204|ALDH7A1|615|processed_transcript|	ALDH7A1	2.32779	0.530197	-1.12085	0.0497881
ENST00000435781.5|ENSG00000122034.16|OTTHUMG00000016632.4|OTTHUMT00000044284.2|GTF3A-203|GTF3A|688|nonsense_mediated_decay|	GTF3A	1.16681	0.00370957	-1.11023	0.0272678
ENST00000436146.2|ENSG00000174748.22|OTTHUMG00000130485.10|OTTHUMT00000494375.1|RPL15-208|RPL15|605|protein_coding|	RPL15	8.4883	1.24458	-2.0797	0.0242808
ENST00000436442.2|ENSG00000241370.6|OTTHUMG00000031220.3|OTTHUMT00000076452.3|RPP21-223|RPP21|522|protein_coding|	RPP21	2.51706	0	-1.81437	0.0132649
ENST00000436612.5|ENSG00000167920.10|OTTHUMG00000133579.9|OTTHUMT00000257682.3|TMEM99-202|TMEM99|854|lncRNA|	TMEM99	1.79154	0	-1.48106	0.0266112
ENST00000439880.6|ENSG00000101224.17|OTTHUMG00000031764.3|OTTHUMT00000077777.3|CDC25B-205|CDC25B|3096|protein_coding|	CDC25B	2.18664	0	-1.67204	0.000379457
ENST00000445667.6|ENSG00000053501.13|OTTHUMG00000182723.3|-|USE1-202|USE1|795|protein_coding|	USE1	1.61312	0	-1.38577	0.00785103
ENST00000446558.5|ENSG00000197756.10|OTTHUMG00000133052.6|OTTHUMT00000339571.1|RPL37A-205|RPL37A|495|protein_coding|	RPL37A	2.33877	0.158786	-1.5267	0.0253481
ENST00000447146.7|ENSG00000102103.17|OTTHUMG00000024128.7|OTTHUMT00000060777.1|PQBP1-207|PQBP1|1028|protein_coding|	PQBP1	1.69955	0	-1.43272	0.0186254
ENST00000448116.7|ENSG00000160691.19|OTTHUMG00000037295.6|OTTHUMT00000090779.2|SHC1-210|SHC1|3481|protein_coding|	SHC1	1.43001	0.033827	-1.23297	0.00328375
ENST00000451850.6|ENSG00000123505.19|OTTHUMG00000015369.8|OTTHUMT00000041817.2|AMD1-205|AMD1|3121|nonsense_mediated_decay|	AMD1	1.1864	1.12645e-08	-1.12856	0.024805
ENST00000451881.5|ENSG00000139842.15|OTTHUMG00000017384.6|-|CUL4A-204|CUL4A|3724|protein_coding|	CUL4A	1.10885	0.00702186	-1.06636	0.0290726
ENST00000453195.5|ENSG00000234127.9|OTTHUMG00000031041.5|OTTHUMT00000253441.1|TRIM26-267|TRIM26|3318|protein_coding|	TRIM26	1.36626	0.168616	-1.01781	0.042749
ENST00000457895.6|ENSG00000167491.17|OTTHUMG00000152541.10|OTTHUMT00000326676.4|GATAD2A-210|GATAD2A|729|protein_coding|	GATAD2A	1.03449	0	-1.02466	0.0396227
ENST00000462285.5|ENSG00000142856.17|OTTHUMG00000013364.12|OTTHUMT00000037696.1|ITGB3BP-206|ITGB3BP|657|processed_transcript|	ITGB3BP	4.43076	1.03573	-1.41561	0.00224291
ENST00000465404.2|ENSG00000123505.19|OTTHUMG00000015369.8|OTTHUMT00000041819.4|AMD1-206|AMD1|782|nonsense_mediated_decay|	AMD1	1.43188	0	-1.28207	0.0337729
ENST00000468929.5|ENSG00000214113.11|OTTHUMG00000014173.6|OTTHUMT00000353482.1|LYRM4-206|LYRM4|1168|protein_coding|	LYRM4	1.99988	0	-1.58491	0.00452275
ENST00000469030.1|ENSG00000125611.15|OTTHUMG00000131312.2|OTTHUMT00000330606.1|CHCHD5-204|CHCHD5|529|processed_transcript|	CHCHD5	2.41817	0	-1.77323	0.0417661
ENST00000469475.1|ENSG00000108671.11|OTTHUMG00000132811.7|OTTHUMT00000256254.1|PSMD11-203|PSMD11|473|retained_intron|	PSMD11	2.79525	0	-1.9242	0.0271726
ENST00000469657.5|ENSG00000205981.8|OTTHUMG00000158180.3|OTTHUMT00000350339.1|DNAJC19-202|DNAJC19|1239|nonsense_mediated_decay|	DNAJC19	1.35981	0	-1.23867	0.0400581
ENST00000471696.6|ENSG00000198843.13|OTTHUMG00000159825.4|OTTHUMT00000357590.3|SELENOT-202|SELENOT|3437|protein_coding|	SELENOT	3.45492	0.209846	-1.88058	0.00129564
ENST00000474379.5|ENSG00000143353.12|OTTHUMG00000037141.3|OTTHUMT00000090214.2|LYPLAL1-206|LYPLAL1|1662|processed_transcript|	LYPLAL1	2.63962	0	-1.86379	0.0476873
ENST00000474657.5|ENSG00000088832.17|OTTHUMG00000031666.4|OTTHUMT00000077540.1|FKBP1A-207|FKBP1A|641|processed_transcript|	FKBP1A	2.77534	4.21713e-07	-1.91661	0.00269063
ENST00000477885.1|ENSG00000108587.16|OTTHUMG00000132796.3|OTTHUMT00000256211.2|GOSR1-207|GOSR1|679|retained_intron|	GOSR1	3.86094	0.606628	-1.5972	0.00669899
ENST00000477997.5|ENSG00000102103.17|OTTHUMG00000024128.7|OTTHUMT00000060781.1|PQBP1-216|PQBP1|938|processed_transcript|	PQBP1	1.86824	0	-1.52017	0.0409769
ENST00000479249.5|ENSG00000112514.18|OTTHUMG00000031254.8|OTTHUMT00000276532.1|CUTA-207|CUTA|562|retained_intron|	CUTA	5.38323	0	-2.67429	0.00810902
ENST00000483072.5|ENSG00000185420.19|OTTHUMG00000040508.8|OTTHUMT00000357463.1|SMYD3-212|SMYD3|466|processed_transcript|	SMYD3	5.27138	0.225693	-2.35519	0.0296579
ENST00000484728.6|ENSG00000115525.18|OTTHUMG00000130171.17|OTTHUMT00000329827.2|ST3GAL5-211|ST3GAL5|588|retained_intron|	ST3GAL5	1.40971	0	-1.26886	0.0417936
ENST00000484826.1|ENSG00000134330.19|OTTHUMG00000159076.4|OTTHUMT00000353203.1|IAH1-206|IAH1|759|retained_intron|	IAH1	1.0892	0	-1.06295	0.0270528
ENST00000488320.1|ENSG00000065618.21|OTTHUMG00000018998.8|OTTHUMT00000050185.2|COL17A1-206|COL17A1|626|nonsense_mediated_decay|	COL17A1	2.38925	0.0602593	-1.67655	0.00646779
ENST00000488762.5|ENSG00000161249.21|OTTHUMG00000048101.18|OTTHUMT00000340105.2|DMKN-252|DMKN|691|nonsense_mediated_decay|	DMKN	11.4375	1.81622	-2.14287	0.0359296
ENST00000490612.5|ENSG00000204120.15|OTTHUMG00000153237.9|OTTHUMT00000330474.1|GIGYF2-244|GIGYF2|567|processed_transcript|	GIGYF2	3.96617	0	-2.31213	0.0077984
ENST00000491318.5|ENSG00000243989.9|OTTHUMG00000157815.15|OTTHUMT00000349661.1|ACY1-209|ACY1|1390|nonsense_mediated_decay|	ACY1	1.66344	0.323046	-1.00943	0.00636018
ENST00000491536.5|ENSG00000083444.17|OTTHUMG00000002393.5|OTTHUMT00000006873.1|PLOD1-209|PLOD1|639|processed_transcript|	PLOD1	2.12882	0.347987	-1.21481	0.0444634
ENST00000492891.5|ENSG00000135269.18|OTTHUMG00000023092.10|OTTHUMT00000351093.1|TES-208|TES|1022|nonsense_mediated_decay|	TES	1.59564	0	-1.37609	0.0400541
ENST00000493122.1|ENSG00000065150.21|OTTHUMG00000017244.9|OTTHUMT00000354678.1|IPO5-224|IPO5|651|retained_intron|	IPO5	3.15893	1.01593	-1.04477	0.0259997
ENST00000494103.5|ENSG00000243989.9|OTTHUMG00000157815.15|OTTHUMT00000349664.1|ACY1-210|ACY1|1298|protein_coding|	ACY1	1.16991	1.81152e-06	-1.11763	0.0455494
ENST00000496860.1|ENSG00000122674.12|OTTHUMG00000155502.2|OTTHUMT00000340396.1|CCZ1-206|CCZ1|383|processed_transcript|	CCZ1	8.40289	2.37699	-1.47737	0.0253747
ENST00000503942.1|ENSG00000118420.17|OTTHUMG00000015108.8|OTTHUMT00000366293.1|UBE3D-205|UBE3D|646|processed_transcript|	UBE3D	1.63597	0	-1.39834	0.0257881
ENST00000504082.1|ENSG00000251259.1|OTTHUMG00000160994.4|OTTHUMT00000363314.1|AC004069.1-201|AC004069.1|549|lncRNA|	AC004069.1	2.35304	0.300267	-1.36666	0.0344035
ENST00000504627.1|ENSG00000161011.20|OTTHUMG00000150643.80|OTTHUMT00000372462.3|SQSTM1-209|SQSTM1|602|protein_coding|	SQSTM1	1.30749	0.0544253	-1.12987	0.0400542
ENST00000507272.5|ENSG00000109736.15|OTTHUMG00000122081.8|OTTHUMT00000358068.1|MFSD10-204|MFSD10|1575|nonsense_mediated_decay|	MFSD10	1.67585	0	-1.42	0.000852343
ENST00000508361.5|ENSG00000113407.14|OTTHUMG00000090683.4|OTTHUMT00000366773.1|TARS1-210|TARS1|2481|nonsense_mediated_decay|	TARS1	2.41832	0.41345	-1.27407	0.0112172
ENST00000508482.5|ENSG00000108848.16|OTTHUMG00000162257.13|OTTHUMT00000368209.2|LUC7L3-214|LUC7L3|1597|nonsense_mediated_decay|	LUC7L3	1.36791	0	-1.24361	0.0498764
ENST00000509696.5|ENSG00000109519.13|OTTHUMG00000090495.3|OTTHUMT00000358616.1|GRPEL1-203|GRPEL1|884|retained_intron|	GRPEL1	3.96959	1.14299	-1.21351	0.00506099
ENST00000509995.5|ENSG00000159210.10|OTTHUMG00000160569.5|OTTHUMT00000361179.1|SNF8-207|SNF8|560|nonsense_mediated_decay|	SNF8	2.03022	0	-1.59942	0.0301012
ENST00000510156.5|ENSG00000153113.24|OTTHUMG00000128413.11|OTTHUMT00000370552.3|CAST-230|CAST|2079|protein_coding|	CAST	3.4931	0	-2.16771	0.0210787
ENST00000510447.1|ENSG00000127184.13|OTTHUMG00000119049.5|OTTHUMT00000369747.1|COX7C-204|COX7C|581|processed_transcript|	COX7C	3.75688	0.323114	-1.84608	0.0300193
ENST00000514240.1|ENSG00000251293.1|OTTHUMG00000162926.1|OTTHUMT00000371062.1|AC008574.1-201|AC008574.1|433|lncRNA|	AC008574.1	6.68348	2.2703	-1.23234	0.0487308
ENST00000519678.5|ENSG00000198363.18|OTTHUMG00000164375.13|OTTHUMT00000378612.2|ASPH-216|ASPH|536|protein_coding|	ASPH	2.55987	0	-1.83183	0.00814485
ENST00000522369.5|ENSG00000034677.13|OTTHUMG00000164707.8|OTTHUMT00000380767.3|RNF19A-210|RNF19A|612|protein_coding|	RNF19A	1.21847	0.0898783	-1.0254	0.0468898
ENST00000523662.1|ENSG00000170234.13|OTTHUMG00000163546.4|OTTHUMT00000374091.1|PWWP2A-205|PWWP2A|1819|protein_coding|	PWWP2A	1.58449	0.00245676	-1.36634	0.0427384
ENST00000524153.5|ENSG00000083099.11|OTTHUMG00000015203.3|OTTHUMT00000375698.1|LYRM2-210|LYRM2|721|processed_transcript|	LYRM2	1.16851	0	-1.11671	0.0385233
ENST00000529210.1|ENSG00000129083.13|OTTHUMG00000165824.2|OTTHUMT00000386420.1|COPB1-206|COPB1|607|processed_transcript|	COPB1	1.33073	0	-1.22078	0.040492
ENST00000531598.6|ENSG00000224712.12|OTTHUMG00000166262.6|OTTHUMT00000389061.2|NPIPA3-202|NPIPA3|1155|protein_coding|	NPIPA3	1.16371	0.048929	-1.04459	0.0044457
ENST00000532421.5|ENSG00000149428.19|OTTHUMG00000166354.11|OTTHUMT00000389372.3|HYOU1-211|HYOU1|582|protein_coding|	HYOU1	2.65838	0	-1.8712	0.0122924
ENST00000538393.5|ENSG00000110200.8|OTTHUMG00000167865.2|OTTHUMT00000396699.1|ANAPC15-208|ANAPC15|867|protein_coding|	ANAPC15	1.23917	0.000678343	-1.16199	0.0283188
ENST00000542411.5|ENSG00000162144.10|OTTHUMG00000157187.8|OTTHUMT00000398727.1|CYB561A3-218|CYB561A3|558|retained_intron|	CYB561A3	1.56995	0	-1.36174	0.0455379
ENST00000543988.1|ENSG00000167770.11|OTTHUMG00000167786.2|OTTHUMT00000396282.1|OTUB1-212|OTUB1|1259|protein_coding|	OTUB1	2.68707	0.556973	-1.24373	0.0384667
ENST00000546165.5|ENSG00000130713.16|OTTHUMG00000020811.5|-|EXOSC2-211|EXOSC2|1956|protein_coding|	EXOSC2	1.24184	0	-1.16468	0.0438106
ENST00000553205.1|ENSG00000089009.15|OTTHUMG00000169685.4|OTTHUMT00000405418.1|RPL6-212|RPL6|899|retained_intron|	RPL6	8.81566	1.22529	-2.14109	0.0304368
ENST00000553581.1|ENSG00000140105.18|OTTHUMG00000171572.4|OTTHUMT00000414276.2|WARS1-209|WARS1|572|protein_coding|	WARS1	9.93478	1.03691	-2.42447	0.00383687
ENST00000553935.6|ENSG00000100441.10|OTTHUMG00000171312.5|OTTHUMT00000412930.2|KHNYN-202|KHNYN|6778|protein_coding|	KHNYN	1.28437	0.000116656	-1.19163	0.0201126
ENST00000554541.5|ENSG00000100902.11|OTTHUMG00000140221.4|OTTHUMT00000411284.2|PSMA6-206|PSMA6|925|nonsense_mediated_decay|	PSMA6	2.4168	0	-1.77265	0.0369433
ENST00000555464.1|ENSG00000140105.18|OTTHUMG00000171572.4|OTTHUMT00000414277.1|WARS1-224|WARS1|544|processed_transcript|	WARS1	3.62944	1.04555	-1.17835	0.0192771
ENST00000556764.5|ENSG00000020426.11|OTTHUMG00000152340.5|OTTHUMT00000412779.1|MNAT1-208|MNAT1|1097|retained_intron|	MNAT1	2.4963	0	-1.80583	0.00475837
ENST00000559975.1|ENSG00000157326.19|OTTHUMG00000028777.6|OTTHUMT00000416568.1|DHRS4-208|DHRS4|699|protein_coding|	DHRS4	4.86111	0	-2.55117	0.0396539
ENST00000566196.5|ENSG00000140650.12|OTTHUMG00000129697.3|OTTHUMT00000433930.1|PMM2-210|PMM2|531|retained_intron|	PMM2	2.69408	0	-1.88521	0.0283363
ENST00000566397.5|ENSG00000205937.12|OTTHUMG00000128828.5|OTTHUMT00000435414.1|RNPS1-219|RNPS1|1685|protein_coding|	RNPS1	1.34338	0	-1.22859	0.0273897
ENST00000567646.1|ENSG00000176046.9|OTTHUMG00000131764.3|OTTHUMT00000430974.1|NUPR1-203|NUPR1|598|nonsense_mediated_decay|	NUPR1	7.30778	1.70471	-1.61899	0.00339922
ENST00000569857.5|ENSG00000067225.18|OTTHUMG00000172709.6|OTTHUMT00000420066.1|PKM-224|PKM|1355|nonsense_mediated_decay|	PKM	2.69065	0	-1.88388	0.000871385
ENST00000575009.5|ENSG00000167978.17|OTTHUMG00000177358.6|OTTHUMT00000436413.2|SRRM2-222|SRRM2|1146|protein_coding|	SRRM2	16.6335	0.0140228	-4.12016	0.010644
ENST00000578069.1|ENSG00000161970.15|OTTHUMG00000108191.7|OTTHUMT00000442339.1|RPL26-201|RPL26|456|retained_intron|	RPL26	42.51	3.12258	-3.39973	0.0231513
ENST00000581003.5|ENSG00000108468.15|OTTHUMG00000150417.5|OTTHUMT00000443416.2|CBX1-206|CBX1|812|protein_coding|	CBX1	2.27943	0	-1.71345	0.045741
ENST00000582163.3|ENSG00000263639.7|OTTHUMG00000188315.4|OTTHUMT00000476880.2|MSMB-202|MSMB|486|protein_coding|	MSMB	1.98112	0.244431	-1.26037	0.0263483
ENST00000584633.1|ENSG00000072134.15|OTTHUMG00000187034.3|OTTHUMT00000442031.3|EPN2-224|EPN2|546|protein_coding|	EPN2	2.34664	0	-1.74271	0.0146371
ENST00000586283.6|ENSG00000099804.9|OTTHUMG00000180558.11|OTTHUMT00000474894.3|CDC34-202|CDC34|1147|protein_coding|	CDC34	2.20448	0	-1.68009	0.00125303
ENST00000587435.1|ENSG00000171401.15|OTTHUMG00000133434.5|OTTHUMT00000448594.2|KRT13-207|KRT13|549|protein_coding|	KRT13	4.66712	1.24935	-1.33311	0.00385451
ENST00000591341.1|ENSG00000174886.14|OTTHUMG00000180617.3|OTTHUMT00000452251.1|NDUFA11-204|NDUFA11|403|retained_intron|	NDUFA11	4.59761	0.851317	-1.59626	0.00900806
ENST00000593119.5|ENSG00000196365.12|OTTHUMG00000180504.5|OTTHUMT00000451666.1|LONP1-215|LONP1|2918|protein_coding|	LONP1	1.494	3.46547e-08	-1.31846	0.000601888
ENST00000602226.5|ENSG00000104872.11|OTTHUMG00000183167.4|OTTHUMT00000465386.1|PIH1D1-224|PIH1D1|341|processed_transcript|	PIH1D1	25.1743	9.88541	-1.26576	0.0392025
ENST00000611577.4|ENSG00000185499.16|OTTHUMG00000035681.4|-|MUC1-224|MUC1|1023|protein_coding|	MUC1	1.16328	0	-1.11322	0.00822429
ENST00000612612.5|ENSG00000259112.2|OTTHUMG00000171802.3|OTTHUMT00000488639.1|NDUFC2-KCTD14-203|NDUFC2-KCTD14|530|protein_coding|	NDUFC2-KCTD14	6.32793	0	-2.87341	0.0458569
ENST00000613675.5|ENSG00000278845.5|OTTHUMG00000188489.2|OTTHUMT00000477410.2|MRPL45-203|MRPL45|1553|protein_coding|	MRPL45	2.77484	0.00119838	-1.91469	0.00243231
ENST00000614462.4|ENSG00000176731.12|OTTHUMG00000164787.10|OTTHUMT00000380280.4|RBIS-210|RBIS|734|protein_coding|	RBIS	6.96061	2.73457	-1.09194	0.00887859
ENST00000616393.4|ENSG00000121766.16|OTTHUMG00000003791.2|-|ZCCHC17-206|ZCCHC17|1534|protein_coding|	ZCCHC17	6.19191	2.1022	-1.21308	0.00198241
ENST00000617429.5|ENSG00000273611.5|OTTHUMG00000188436.4|OTTHUMT00000477199.2|ZNHIT3-204|ZNHIT3|905|protein_coding|	ZNHIT3	3.4293	0	-2.14708	0.0379054
ENST00000619087.4|ENSG00000114115.10|OTTHUMG00000155751.5|OTTHUMT00000476199.1|RBP1-207|RBP1|516|protein_coding|	RBP1	2.32277	0	-1.73238	0.0297648
ENST00000619162.5|ENSG00000264230.9|OTTHUMG00000018131.6|OTTHUMT00000476885.3|ANXA8L1-204|ANXA8L1|1908|protein_coding|	ANXA8L1	2.09193	0	-1.62851	0.00262086
ENST00000634737.1|ENSG00000008282.8|OTTHUMG00000157587.2|OTTHUMT00000488185.1|SYPL1-207|SYPL1|835|nonsense_mediated_decay|	SYPL1	1.63633	0	-1.39853	0.0052961
ENST00000638077.1|ENSG00000243989.9|OTTHUMG00000157815.15|OTTHUMT00000489103.1|ACY1-227|ACY1|456|retained_intron|	ACY1	6.20094	1.14185	-1.74933	0.00460756
ENST00000640123.1|ENSG00000124155.18|OTTHUMG00000032574.24|OTTHUMT00000491531.1|PIGT-254|PIGT|847|protein_coding|	PIGT	1.61248	0	-1.38542	0.00527687
ENST00000642511.1|ENSG00000137710.17|OTTHUMG00000166574.8|OTTHUMT00000496381.1|RDX-217|RDX|501|nonsense_mediated_decay|	RDX	2.13039	0	-1.64634	0.0274086
ENST00000645260.1|ENSG00000101266.19|OTTHUMG00000031636.13|OTTHUMT00000497266.1|CSNK2A1-233|CSNK2A1|3568|protein_coding|	CSNK2A1	1.27628	0	-1.18668	0.00478188
ENST00000645377.1|ENSG00000185825.17|OTTHUMG00000024218.5|OTTHUMT00000495094.1|BCAP31-210|BCAP31|1175|protein_coding|	BCAP31	29.9659	3.96656	-2.64036	0.0364049
ENST00000646297.1|ENSG00000198860.13|OTTHUMG00000035461.6|OTTHUMT00000496400.1|TSEN15-218|TSEN15|1101|nonsense_mediated_decay|	TSEN15	1.49549	0.0645297	-1.22911	0.0102247
ENST00000648161.1|ENSG00000100138.15|OTTHUMG00000151189.9|OTTHUMT00000497945.1|SNU13-208|SNU13|1340|processed_transcript|	SNU13	2.88869	5.04967e-10	-1.95928	0.0235788
ENST00000648677.1|ENSG00000204387.14|OTTHUMG00000031175.4|OTTHUMT00000076333.1|SNHG32-210|SNHG32|712|lncRNA|	SNHG32	1.27278	0.00518007	-1.17701	0.041534
ENST00000649963.1|ENSG00000122218.16|OTTHUMG00000033111.9|OTTHUMT00000498705.2|COPA-219|COPA|5175|nonsense_mediated_decay|	COPA	1.27039	0.106881	-1.03644	0.00257559
ENST00000651899.1|ENSG00000123297.20|OTTHUMG00000153042.13|OTTHUMT00000501940.1|TSFM-211|TSFM|1085|nonsense_mediated_decay|	TSFM	1.10815	0	-1.07598	0.0117692
ENST00000652514.1|ENSG00000126088.14|OTTHUMG00000008949.7|OTTHUMT00000502778.1|UROD-227|UROD|1142|nonsense_mediated_decay|	UROD	1.46493	0.0764083	-1.19532	0.0455115
ENST00000653642.1|ENSG00000157557.13|OTTHUMG00000090769.8|OTTHUMT00000504908.1|ETS2-205|ETS2|3619|protein_coding|	ETS2	2.81399	0.0010484	-1.92979	0.00473647
ENST00000666134.1|ENSG00000153363.13|OTTHUMG00000036998.29|OTTHUMT00000522131.1|LINC00467-224|LINC00467|850|lncRNA|	LINC00467	1.12539	0	-1.08773	0.0421933
ENST00000666183.1|ENSG00000205559.5|OTTHUMG00000150208.3|OTTHUMT00000515086.1|CHKB-DT-208|CHKB-DT|807|lncRNA|	CHKB-DT	1.13062	0	-1.09127	0.0173516
ENST00000666215.1|ENSG00000175061.18|OTTHUMG00000058990.25|OTTHUMT00000510254.1|SNHG29-246|SNHG29|876|lncRNA|	SNHG29	1.07392	0	-1.05236	0.0416528
ENST00000673737.1|ENSG00000163703.19|OTTHUMG00000195945.3|OTTHUMT00000529929.3|CRELD1-213|CRELD1|1926|nonsense_mediated_decay|	CRELD1	1.75732	0.0850317	-1.34553	0.0422892
